# Supplementary material for: A translation proofreader of archaeal origin imparts multi-aldehyde stress tolerance to land plants
Source: eLife. 2024 Feb 19;12:RP92827. doi: 10.7554/eLife.92827 (PMC10942605; doi:10.7554/eLife.92827)
Supplement: Figure 4—source data 4. [file elife-92827-fig4-data4.zip]

Archive with 3 entries (3 files):
- Source data used in Figure 4/Figure 4A_1.tiff
- Source data used in Figure 4/Figure 4A_2.tiff
- Source data used in Figure 4/Source data for Figure 4A.pdf
