# Supplementary material for: A translation proofreader of archaeal origin imparts multi-aldehyde stress tolerance to land plants
Source: eLife. 2024 Feb 19;12:RP92827. doi: 10.7554/eLife.92827 (PMC10942605; doi:10.7554/eLife.92827)
Supplement: Supplementary file 1. [file elife-92827-supp1.xlsx]

## Sheet: Overview
	This file contains the supporting data for enzymes related to formaldehyde and MG in all KEGG organisms
	Contents
	KEGG Formaldehyde	This contains results of presence of enzymes related to formaldehyde in KEGG based on KEGG blast.
	KEGG Formaldehyde_1	This contains overall summary for the presence of enzymes related to formaldehyde in KEGG based on KEGG blast.
	KEGG MG	This contains results of presence of enzymes related to MG in KEGG based on KEGG blast.
	KEGG MG_1	This contains overall summary for the presence of enzymes related to MG in KEGG based on KEGG blast.
	KEGG Pectin	This contains results of presence of enzymes related to Pectin in KEGG based on KEGG blast.
	KEGG Pectin_1	This contains overall summary for the presence of enzymes related to Pectin in KEGG based on KEGG blast.

## Sheet: KEGG Formaldehyde
Category				Organisms		Source	Formaldehyde activating enzyme (FAE)	6-Phospho 3-hexuloisomerase (PHI)	3-Hexulose-6-phosphate synthase (HPS)	Formylmethanofuran dehydrogenase (HFD)	Methylxanthine demethylase	Dichloromethane dehalgenase	Gly cleavage	Histone demethylase 1A	Phosphoenolpyruvate carboxylase	Formaldehyde transketolase / Dihydroxyacetone synthase	N-methyl-aa-oxidase	Sarcosine oxidase	Primary amine oxidase	Formaldehyde dehydrogenase (FDH)	Alcohol dehydrogenase (ADH)	Formaldehyde dismutase	Methanethiol oxidase	Sarcosine dehydrogenase	Trimethylamine dehydrogenase	Dimethylamine dehydrogenase	Methylamine oxidase	Aminomethyl transferase	Methane sulfonate mono oxygenase	Histone lysine methyl transferase	Lysine demethylase	Lysine demethylase 4c	Alkylated DNA repair (Alkylation B; AlkB)	Cadaline o demethylase	Debaine o demethylase	Histone demethylase 2A	Benzoate dioxygenase	Pectin methylesterase
Animals	Vertebrates	Mammals		hsa	Homo sapiens (human)	RefSeq	NA	NA	NA	NA	NA	2952 GSTT1; glutathione S-transferase theta 1 K00799 92.4 4e-19	29958 DMGDH, DMGDHD, ME2GLYDH; dimethylglycine dehydroge... K00315 139 9e-31	23028 KDM1A, AOF2, BHC110, CPRF, KDM1, LSD1; lysine deme... K11450 1733 0.0	NA	7086 TKT, HEL-S-48, HEL107, SDDHD, TK, TKT1; transketolase K00615 138 3e-31	51268 PIPOX, LPIPOX; pipecolic acid and sarcosine oxidase K00306 160 1e-41	51268 PIPOX, LPIPOX; pipecolic acid and sarcosine oxidase K00306 811 0.0	26 AOC1, ABP, ABP1, DAO, DAO1, KAO; amine oxidase copper... K11182 122 1e-25	6652 SORD, HEL-S-95n, RDH, SDH, SORD1, XDH; sorbitol deh... K00008 85.1 3e-15	NA	137872 ADHFE1, ADH8, HMFT2263, HOT; alcohol dehydrogenas... K11173 106 3e-22	8991 SELENBP1, EHMTO, HEL-S-134P, LPSB, MTO, SBP56, SP56... K17285 964 0.0	1757 SARDH, BPR-2, DMGDHL1, SAR, SARD, SDH; sarcosine de... K00314 1883 0.0	NA	NA	1757 SARDH, BPR-2, DMGDHL1, SAR, SARD, SDH; sarcosine de... K00314 399 4e-121	29958 DMGDH, DMGDHD, ME2GLYDH; dimethylglycine dehydroge... K00315 280 7e-78	NA	23081 KDM4C, GASC1, JHDM3C, JMJD2C, TDRD14C; lysine deme... K06709 265 6e-72	10765 KDM5B, CT31, JARID1B, MRT65, PLU-1, PLU1, PPP1R98,... K11446 273 2e-74	23081 KDM4C, GASC1, JHDM3C, JMJD2C, TDRD14C; lysine deme... K06709 2210 0.0	8846 ALKBH1, ABH, ABH1, ALKBH, alkB, hABH; alkB homolog ... K10765 686 0.0	NA	NA	22992 KDM2A, CXXC8, FBL11, FBL7, FBXL11, JHDM1A, LILINA;... K10276 191 4e-49	NA	NA
				ptr	Pan troglodytes (chimpanzee)	RefSeq	NA	NA	NA	NA	NA	458962 glutathione S-transferase theta-2 K00799 88.2 1e-17	107973015 PDPR; pyruvate dehydrogenase phosphatase regul... K17509 110 1e-21	456614 KDM1A; lysine-specific histone demethylase 1A iso... K11450 1801 0.0	NA	460443 TKT; transketolase K00615 142 9e-33	454541 PIPOX; peroxisomal sarcosine oxidase K00306 161 6e-42	454541 PIPOX; peroxisomal sarcosine oxidase K00306 810 0.0	107975990 AOC1; amiloride-sensitive amine oxidase [coppe... K11182 125 1e-26	744064 ADH1A; alcohol dehydrogenase 1A isoform X1 K13951 85.1 3e-15	NA	472781 ADHFE1; hydroxyacid-oxoacid transhydrogenase, mit... K11173 107 3e-22	469484 SELENBP1; selenium-binding protein 1 isoform X2 K17285 973 0.0	464828 SARDH; sarcosine dehydrogenase, mitochondrial iso... K00314 1900 0.0	NA	NA	464828 SARDH; sarcosine dehydrogenase, mitochondrial iso... K00314 399 3e-121	464828 SARDH; sarcosine dehydrogenase, mitochondrial iso... K00314 271 2e-74	NA	464989 KDM4C; lysine-specific demethylase 4C isoform X3 K06709 263 2e-71	112204083 lysine-specific demethylase 5D isoform X5 292 3e-81	464989 KDM4C; lysine-specific demethylase 4C isoform X3 K06709 2197 0.0	453072 ALKBH1; nucleic acid dioxygenase ALKBH1 K10765 684 0.0	NA	NA	107967129 KDM2A; lysine-specific demethylase 2A isoform X1 K10276 191 4e-49	NA	NA
				pps	Pan paniscus (bonobo)	RefSeq	NA	NA	NA	NA	NA	100991696 glutathione S-transferase theta-1 K00799 94.4 1e-19	100985018 DMGDH; dimethylglycine dehydrogenase K00315 137 2e-30	100995039 KDM1A; lysine demethylase 1A K11450 1735 0.0	NA	100976799 TKT; transketolase K00615 138 2e-31	100992747 PIPOX; pipecolic acid and sarcosine oxidase K00306 161 4e-42	100992747 PIPOX; pipecolic acid and sarcosine oxidase K00306 809 0.0	100973977 AOC1, ABP1; amine oxidase, copper containing 1 K11182 125 7e-27	100970753 ADH1C; alcohol dehydrogenase 1C K13951 83.6 1e-14	NA	100989227 ADHFE1; alcohol dehydrogenase, iron containing 1 K11173 105 6e-22	100991283 SELENBP1; selenium binding protein 1 K17285 969 0.0	100986136 SARDH; sarcosine dehydrogenase K00314 1893 0.0	NA	NA	100986136 SARDH; sarcosine dehydrogenase K00314 397 1e-120	100985018 DMGDH; dimethylglycine dehydrogenase K00315 284 3e-79	NA	100990982 KDM4C; lysine demethylase 4C K06709 263 3e-71	100969555 KDM5B; lysine demethylase 5B K11446 273 3e-74	100990982 KDM4C; lysine demethylase 4C K06709 2193 0.0	100996152 ALKBH1; alkB homolog 1, histone H2A dioxygenase K10765 684 0.0	NA	NA	100983162 KDM2A; lysine demethylase 2A K10276 191 4e-49	NA	NA
				ggo	Gorilla gorilla gorilla (western lowland gorilla)	RefSeq	NA	NA	NA	NA	NA	101149517 glutathione S-transferase theta-1 isoform X2 K00799 92.4 4e-19	101138464 DMGDH; dimethylglycine dehydrogenase, mitochon... K00315 137 3e-30	101144258 KDM1A; lysine-specific histone demethylase 1A ... K11450 1735 0.0	NA	101140237 TKT; transketolase K00615 138 3e-31	101145672 PIPOX; peroxisomal sarcosine oxidase isoform X2 K00306 161 5e-42	101145672 PIPOX; peroxisomal sarcosine oxidase isoform X2 K00306 808 0.0	101145709 AOC1; amiloride-sensitive amine oxidase [coppe... K11182 129 8e-28	101143696 SORD; sorbitol dehydrogenase K00008 85.9 2e-15	NA	101130649 ADHFE1; hydroxyacid-oxoacid transhydrogenase, ... K11173 107 2e-22	101126573 SELENBP1; methanethiol oxidase isoform X2 K17285 964 0.0	101126679 SARDH; sarcosine dehydrogenase, mitochondrial K00314 884 0.0	NA	NA	101138464 DMGDH; dimethylglycine dehydrogenase, mitochon... K00315 392 2e-119	101138464 DMGDH; dimethylglycine dehydrogenase, mitochon... K00315 284 2e-79	NA	101132085 KDM4C; lysine-specific demethylase 4C K06709 265 6e-72	101153769 KDM5B; lysine-specific demethylase 5B isoform X1 K11446 273 2e-74	101132085 KDM4C; lysine-specific demethylase 4C K06709 2181 0.0	101149473 ALKBH1; nucleic acid dioxygenase ALKBH1 K10765 683 0.0	NA	NA	101154151 KDM2B; lysine-specific demethylase 2B isoform X1 K10276 187 1e-47	NA	NA
				pon	Pongo abelii (Sumatran orangutan)	RefSeq	NA	NA	NA	NA	NA	100439198 glutathione S-transferase theta-1 isoform X1 K00799 90.1 2e-18	100457567 DMGDH; dimethylglycine dehydrogenase, mitochon... K00315 135 2e-29	100171870 KDM1A; lysine-specific histone demethylase 1A ... K11450 1788 0.0	NA	100174016 TKT; transketolase K00615 136 1e-30	100172798 PIPOX; peroxisomal sarcosine oxidase K00306 165 2e-43	100172798 PIPOX; peroxisomal sarcosine oxidase K00306 794 0.0	100173768 AOC1; amiloride-sensitive amine oxidase [coppe... K11182 126 5e-27	100451932 alcohol dehydrogenase 1C K13951 84.3 8e-15	NA	100189822 ADHFE1; hydroxyacid-oxoacid transhydrogenase, ... K11173 104 2e-21	100174227 SELENBP1; selenium-binding protein 1 K17285 957 0.0	100172073 SARDH; sarcosine dehydrogenase, mitochondrial K00314 1862 0.0	NA	NA	100457567 DMGDH; dimethylglycine dehydrogenase, mitochon... K00315 394 7e-120	100457567 DMGDH; dimethylglycine dehydrogenase, mitochon... K00315 284 3e-79	NA	100433788 KDM4C; lysine-specific demethylase 4C isoform X1 K06709 265 4e-72	100450767 KDM5B; lysine-specific demethylase 5B isoform X1 K11446 273 3e-74	100433788 KDM4C; lysine-specific demethylase 4C isoform X1 K06709 2175 0.0	100447127 ALKBH1; nucleic acid dioxygenase ALKBH1 K10765 686 0.0	NA	NA	100434567 KDM2A; lysine-specific demethylase 2A isoform X1 K10276 191 4e-49	NA	NA
				nle	Nomascus leucogenys (northern white-cheeked gibbon)	RefSeq	NA	NA	NA	NA	NA	100582253 glutathione S-transferase theta-1 isoform X1 K00799 89.0 7e-18	100587925 DMGDH; dimethylglycine dehydrogenase, mitochon... K00315 139 7e-31	100579631 KDM1A; lysine-specific histone demethylase 1A ... K11450 1791 0.0	NA	100600646 TKT; transketolase K00615 140 6e-32	100580346 PIPOX; peroxisomal sarcosine oxidase isoform X1 K00306 163 8e-43	100580346 PIPOX; peroxisomal sarcosine oxidase isoform X1 K00306 791 0.0	100598250 AOC1; amiloride-sensitive amine oxidase [coppe... K11182 120 3e-25	100594471 sorbitol dehydrogenase K00008 88.6 2e-16	NA	100607633 ADHFE1; hydroxyacid-oxoacid transhydrogenase, ... K11173 102 1e-20	100593401 SELENBP1; methanethiol oxidase isoform X2 K17285 959 0.0	100581547 SARDH; sarcosine dehydrogenase, mitochondrial K00314 1862 0.0	NA	NA	100581547 SARDH; sarcosine dehydrogenase, mitochondrial K00314 407 2e-124	100587925 DMGDH; dimethylglycine dehydrogenase, mitochon... K00315 283 7e-79	NA	100592056 KDM4C; lysine-specific demethylase 4C isoform X3 K06709 265 4e-72	100591974 KDM5B; lysine-specific demethylase 5B isoform X1 K11446 273 3e-74	100592056 KDM4C; lysine-specific demethylase 4C isoform X3 K06709 2175 0.0	100605405 ALKBH1; nucleic acid dioxygenase ALKBH1 K10765 671 0.0	NA	NA	100601545 KDM2A; lysine-specific demethylase 2A isoform X1 K10276 191 4e-49	NA	NA
				mcc	Macaca mulatta (rhesus monkey)	RefSeq	NA	NA	NA	NA	NA	700185 GSTT2; glutathione S-transferase theta 2 K00799 92.0 6e-19	709237 DMGDH; dimethylglycine dehydrogenase, mitochondri... K00315 135 2e-29	718609 KDM1A; lysine-specific histone demethylase 1A K11450 1802 0.0	NA	694327 TKT; transketolase K00615 138 3e-31	711090 PIPOX; peroxisomal sarcosine oxidase isoform X1 K00306 123 3e-28	711090 PIPOX; peroxisomal sarcosine oxidase isoform X1 K00306 689 0.0	714112 AOC1; amiloride-sensitive amine oxidase [copper-c... K11182 126 4e-27	712784 SORD; sorbitol dehydrogenase K00008 87.4 5e-16	NA	703118 ADHFE1; hydroxyacid-oxoacid transhydrogenase, mit... K11173 105 1e-21	716741 SELENBP1; methanethiol oxidase K17285 961 0.0	713289 SARDH; sarcosine dehydrogenase, mitochondrial iso... K00314 1865 0.0	NA	NA	713289 SARDH; sarcosine dehydrogenase, mitochondrial iso... K00314 399 3e-121	709237 DMGDH; dimethylglycine dehydrogenase, mitochondri... K00315 278 3e-77	NA	715273 KDM4C; lysine-specific demethylase 4C isoform X1 K06709 265 4e-72	706437 KDM5B; lysine-specific demethylase 5B isoform X1 K11446 270 3e-73	715273 KDM4C; lysine-specific demethylase 4C isoform X1 K06709 2152 0.0	706760 ALKBH1; nucleic acid dioxygenase ALKBH1 isoform X1 K10765 680 0.0	NA	NA	712907 KDM2A; lysine-specific demethylase 2A K10276 191 4e-49	NA	NA
				mcf	Macaca fascicularis (crab-eating macaque)	RefSeq	NA	NA	NA	NA	NA	102142224 GSTT2; glutathione S-transferase theta 2 K00799 92.0 6e-19	102117996 DMGDH; dimethylglycine dehydrogenase K00315 133 4e-29	102135743 KDM1A; lysine demethylase 1A K11450 1737 0.0	NA	102136564 TKT, TK; transketolase K00615 140 6e-32	102117297 PIPOX; pipecolic acid and sarcosine oxidase K00306 160 8e-42	102117297 PIPOX; pipecolic acid and sarcosine oxidase K00306 776 0.0	102141942 AOC1; amine oxidase, copper containing 1 K11182 126 6e-27	101865740 SORD; sorbitol dehydrogenase K00008 87.4 5e-16	NA	102139828 ADHFE1; alcohol dehydrogenase, iron containing 1 K11173 105 1e-21	102128615 SELENBP1; selenium binding protein 1 K17285 962 0.0	102139165 SARDH; sarcosine dehydrogenase K00314 1865 0.0	NA	NA	102139165 SARDH; sarcosine dehydrogenase K00314 394 2e-119	102117996 DMGDH; dimethylglycine dehydrogenase K00315 280 6e-78	NA	102136790 KDM4C; lysine demethylase 4C K06709 265 6e-72	102126562 KDM5B; lysine demethylase 5B K11446 270 2e-73	102136790 KDM4C; lysine demethylase 4C K06709 2154 0.0	102144590 ALKBH1; alkB homolog 1, histone H2A dioxygenase K10765 694 0.0	NA	NA	102142242 KDM2A; lysine demethylase 2A K10276 191 4e-49	NA	NA
				csab	Chlorocebus sabaeus (green monkey)	RefSeq	NA	NA	NA	NA	NA	103223039 glutathione S-transferase theta-2B-like K00799 92.8 3e-19	103223602 DMGDH; dimethylglycine dehydrogenase K00315 132 2e-28	103225404 KDM1A; lysine demethylase 1A K11450 1788 0.0	NA	103227756 TKT; transketolase K00615 139 2e-31	103242642 PIPOX; pipecolic acid and sarcosine oxidase K00306 159 2e-41	103242642 PIPOX; pipecolic acid and sarcosine oxidase K00306 773 0.0	103227226 AOC1; amine oxidase, copper containing 1 K11182 124 1e-26	103245712 SORD; sorbitol dehydrogenase K00008 87.0 6e-16	NA	103236903 ADHFE1; alcohol dehydrogenase, iron containing 1 K11173 104 2e-21	103224035 SELENBP1; selenium binding protein 1 K17285 959 0.0	103239675 SARDH; sarcosine dehydrogenase K00314 1835 0.0	NA	NA	103223602 DMGDH; dimethylglycine dehydrogenase K00315 385 2e-116	103223602 DMGDH; dimethylglycine dehydrogenase K00315 283 8e-79	NA	103219465 KDM4C; lysine demethylase 4C K06709 265 6e-72	103230303 KDM5B; lysine demethylase 5B K11446 270 3e-73	103219465 KDM4C; lysine demethylase 4C K06709 2157 0.0	103229913 ALKBH1; alkB homolog 1, histone H2A dioxygenase K10765 543 0.0	NA	NA	103219229 KDM2A; lysine demethylase 2A K10276 191 4e-49	NA	NA
				rro	Rhinopithecus roxellana (golden snub-nosed monkey)	RefSeq	NA	NA	NA	NA	NA	104667408 glutathione S-transferase theta-2B K00799 92.0 6e-19	104662973 DMGDH; LOW QUALITY PROTEIN	104663232 KDM1A; lysine-specific histone demethylase 1A ... K11450 1788 0.0	NA	104672392 TKT; transketolase K00615 139 2e-31	104674115 PIPOX; peroxisomal sarcosine oxidase K00306 159 2e-41	104674115 PIPOX; peroxisomal sarcosine oxidase K00306 775 0.0	104675391 AOC1; amiloride-sensitive amine oxidase [coppe... K11182 121 2e-25	104653890 SORD; sorbitol dehydrogenase isoform X2 K00008 87.0 7e-16	NA	104668796 ADHFE1; hydroxyacid-oxoacid transhydrogenase, ... K11173 102 9e-21	104681041 SELENBP1; methanethiol oxidase isoform X1 K17285 959 0.0	104669713 SARDH; sarcosine dehydrogenase, mitochondrial ... K00314 1141 0.0	NA	NA	104662973 DMGDH; LOW QUALITY PROTEIN	104662973 DMGDH; LOW QUALITY PROTEIN	NA	104657671 KDM4C; lysine-specific demethylase 4C isoform X2 K06709 265 4e-72	104674506 KDM5B; lysine-specific demethylase 5B K11446 269 4e-73	104657671 KDM4C; lysine-specific demethylase 4C isoform X2 K06709 2164 0.0	104677623 ALKBH1; nucleic acid dioxygenase ALKBH1 K10765 694 0.0	NA	NA	104664750 KDM2A; lysine-specific demethylase 2A isoform X1 K10276 191 4e-49	NA	NA
				rbb	Rhinopithecus bieti (black snub-nosed monkey)	RefSeq	NA	NA	NA	NA	NA	108524065 glutathione S-transferase theta-1 K00799 90.9 1e-18	108528899 DMGDH; dimethylglycine dehydrogenase K00315 132 2e-28	108538436 KDM1A; lysine demethylase 1A K11450 1801 0.0	NA	108515195 TKT; transketolase K00615 139 2e-31	108517272 PIPOX; pipecolic acid and sarcosine oxidase K00306 123 2e-28	108517272 PIPOX; pipecolic acid and sarcosine oxidase K00306 689 0.0	108531161 AOC1; amine oxidase, copper containing 1 K11182 121 2e-25	108530135 SORD; sorbitol dehydrogenase K00008 86.3 1e-15	NA	108544913 ADHFE1; alcohol dehydrogenase, iron containing 1 K11173 104 2e-21	108533230 SELENBP1; selenium binding protein 1 K17285 957 0.0	108513254 SARDH; sarcosine dehydrogenase K00314 1833 0.0	NA	NA	108528899 DMGDH; dimethylglycine dehydrogenase K00315 389 4e-118	108528899 DMGDH; dimethylglycine dehydrogenase K00315 281 3e-78	NA	108518738 KDM4C; lysine demethylase 4C K06709 265 6e-72	108523849 KDM5A; lysine demethylase 5A K11446 267 3e-72	108518738 KDM4C; lysine demethylase 4C K06709 2122 0.0	108534971 ALKBH1; alkB homolog 1, histone H2A dioxygenase K10765 693 0.0	NA	NA	108529633 KDM2B; lysine demethylase 2B K10276 187 1e-47	NA	NA
				cjc	Callithrix jacchus (white-tufted-ear marmoset)	RefSeq	NA	NA	NA	NA	NA	100388872 GSTT2B, GSTT1; glutathione S-transferase theta 2B K00799 90.5 2e-18	100393734 DMGDH; dimethylglycine dehydrogenase K00315 132 2e-28	100406478 KDM1A; lysine demethylase 1A K11450 1797 0.0	NA	100396350 TKT; transketolase K00615 133 1e-29	100401986 PIPOX; pipecolic acid and sarcosine oxidase K00306 157 1e-40	100401986 PIPOX; pipecolic acid and sarcosine oxidase K00306 712 0.0	100414302 AOC1, ABP1; amine oxidase, copper containing 1 K11182 128 1e-27	100405393 SORD; sorbitol dehydrogenase K00008 88.2 2e-16	NA	100392867 ADHFE1; alcohol dehydrogenase, iron containing 1 K11173 102 8e-21	100387082 SELENBP1; selenium binding protein 1 K17285 946 0.0	100396240 SARDH; sarcosine dehydrogenase K00314 1794 0.0	NA	NA	100396240 SARDH; sarcosine dehydrogenase K00314 399 3e-121	100393734 DMGDH; dimethylglycine dehydrogenase K00315 277 7e-77	NA	100391630 KDM4C; lysine demethylase 4C K06709 265 6e-72	100405218 KDM5B; lysine demethylase 5B K11446 274 1e-74	100391630 KDM4C; lysine demethylase 4C K06709 2121 0.0	100404803 ALKBH1; alkB homolog 1, histone H2A dioxygenase K10765 674 0.0	NA	NA	100403232 KDM2A; lysine demethylase 2A K10276 191 4e-49	NA	NA
				sbq	Saimiri boliviensis boliviensis (Bolivian squirrel monkey)	RefSeq	NA	NA	NA	NA	NA	101039426 glutathione S-transferase theta-1 isoform X1 K00799 91.7 9e-19	101045195 DMGDH; dimethylglycine dehydrogenase, mitochon... K00315 134 2e-29	101034653 KDM1A; lysine-specific histone demethylase 1A ... K11450 1605 0.0	NA	101052874 TKTL2; transketolase-like protein 2 K00615 149 9e-35	101027876 PIPOX; peroxisomal sarcosine oxidase isoform X1 K00306 161 5e-42	101027876 PIPOX; peroxisomal sarcosine oxidase isoform X1 K00306 721 0.0	101033597 AOC1; amiloride-sensitive amine oxidase [coppe... K11182 127 2e-27	101045586 SORD; sorbitol dehydrogenase K00008 86.7 1e-15	NA	101033363 ADHFE1; hydroxyacid-oxoacid transhydrogenase, ... K11173 105 8e-22	101036505 SELENBP1; selenium-binding protein 1 K17285 859 0.0	101038416 SARDH; sarcosine dehydrogenase, mitochondrial K00314 1678 0.0	NA	NA	101046158 PDPR; pyruvate dehydrogenase phosphatase regul... K17509 391 1e-118	101045195 DMGDH; dimethylglycine dehydrogenase, mitochon... K00315 265 7e-73	NA	101053425 KDM4C; lysine-specific demethylase 4C isoform X2 K06709 265 5e-72	101054224 KDM5B; lysine-specific demethylase 5B K11446 273 2e-74	101053425 KDM4C; lysine-specific demethylase 4C isoform X2 K06709 2130 0.0	101034077 ALKBH1; alkylated DNA repair protein alkB homo... K10765 682 0.0	NA	NA	101044630 KDM2B; lysine-specific demethylase 2B isoform X2 K10276 188 8e-48	NA	NA
				mmu	Mus musculus (mouse)	RefSeq	NA	NA	NA	NA	NA	14872 Gstt2, AI266894, Yrs, mGSTT2; glutathione S-transf... K00799 95.5 3e-20	74129 Dmgdh, 1200014D15Rik, AI787269; dimethylglycine de... K00315 135 2e-29	99982 Kdm1a, 1810043O07Rik, AA408884, Aof2, D4Ertd478e, ... K11450 1707 0.0	NA	74419 Tktl2, 4933401I19Rik; transketolase-like 2 K00615 154 2e-36	19193 Pipox, LPIPOX, Pso; pipecolic acid oxidase K00306 160 7e-42	19193 Pipox, LPIPOX, Pso; pipecolic acid oxidase K00306 648 0.0	76507 Aoc1, 1600012D06Rik, Abp1, DAO; amine oxidase, cop... K11182 131 1e-28	20322 Sord, SDH, Sdh-1, Sdh1, Sodh-1, XDH; sorbitol dehy... K00008 83.6 1e-14	NA	76187 Adhfe1, 6330565B14Rik, AI043035, Adh8, HOT; alcoho... K11173 99.0 2e-19	20341 Selenbp1, Lp56, Lpsb, MTO, SBP56; selenium binding... K17285 876 0.0	192166 Sardh; sarcosine dehydrogenase K00314 1696 0.0	NA	NA	192166 Sardh; sarcosine dehydrogenase K00314 392 1e-118	74129 Dmgdh, 1200014D15Rik, AI787269; dimethylglycine de... K00315 281 3e-78	NA	244694 Kdm4d, 4932416A15, Jmjd2d; lysine (K)-specific de... K06709 258 4e-73	75605 Kdm5b, 2010009J12Rik, 2210016I17Rik, AW556288, D1E... K11446 273 3e-74	76804 Kdm4c, 2410141F18Rik, AA517467, Gasc1, Jmjd2c; lys... K06709 1861 0.0	211064 Alkbh1, 2700073G19Rik, Abh, Alkbh, alkB, hABH; al... K10765 810 0.0	NA	NA	225876 Kdm2a, 100043628, 5530401A10Rik, AA589516, AW5367... K10276 192 2e-49	NA	NA
				mcal	Mus caroli (Ryukyu mouse)	RefSeq	NA	NA	NA	NA	NA	110303152 glutathione S-transferase theta-2 K00799 92.8 4e-19	110307602 Dmgdh; dimethylglycine dehydrogenase, mitocho... K00315 133 7e-29	110292704 Kdm1a; lysine-specific histone demethylase 1A... K11450 1759 0.0	NA	110300788 Tktl2; transketolase-like protein 2 K00615 155 4e-37	110304694 Pipox; peroxisomal sarcosine oxidase isoform X1 K00306 159 3e-41	110304694 Pipox; peroxisomal sarcosine oxidase isoform X1 K00306 653 0.0	110296626 Aoc1; amiloride-sensitive amine oxidase [copp... K11182 132 4e-29	110308053 Sord; sorbitol dehydrogenase K00008 83.2 1e-14	NA	110289036 Adhfe1; hydroxyacid-oxoacid transhydrogenase,... K11173 99.8 1e-19	110291878 Selenbp1; selenium-binding protein 1 K17285 370 5e-123	110310298 Sardh; sarcosine dehydrogenase, mitochondrial... K00314 1701 0.0	NA	NA	110310298 Sardh; sarcosine dehydrogenase, mitochondrial... K00314 392 8e-119	110307602 Dmgdh; dimethylglycine dehydrogenase, mitocho... K00315 281 4e-78	NA	110301432 lysine-specific demethylase 4D-like K06709 259 6e-74	110304747 Kdm5b; lysine-specific demethylase 5B K11446 272 5e-74	110292899 Kdm4c; lysine-specific demethylase 4C K06709 1851 0.0	110306972 Alkbh1; nucleic acid dioxygenase ALKBH1 K10765 808 0.0	NA	NA	110285231 Kdm2a; lysine-specific demethylase 2A isoform X1 K10276 192 4e-49	NA	NA
				mpah	Mus pahari (shrew mouse)	RefSeq	NA	NA	NA	NA	NA	110326404 glutathione S-transferase theta-2 isoform X1 K00799 92.4 4e-19	110329016 Dmgdh; dimethylglycine dehydrogenase, mitocho... K00315 135 8e-30	110322979 Kdm1a; lysine-specific histone demethylase 1A... K11450 1772 0.0	NA	110336991 Tktl2; transketolase-like protein 2 isoform X1 K00615 153 2e-36	110332417 Pipox; peroxisomal sarcosine oxidase K00306 156 3e-40	110332417 Pipox; peroxisomal sarcosine oxidase K00306 642 0.0	110316610 amiloride-sensitive amine oxidase [copper-con... K11182 126 4e-27	110320167 alcohol dehydrogenase 1 K13951 87.8 4e-16	NA	110338895 Adhfe1; hydroxyacid-oxoacid transhydrogenase,... K11173 101 3e-20	110320842 Selenbp1; LOW QUALITY PROTEIN	110318656 Sardh; sarcosine dehydrogenase, mitochondrial K00314 1696 0.0	NA	NA	110318656 Sardh; sarcosine dehydrogenase, mitochondrial K00314 391 3e-118	110318656 Sardh; sarcosine dehydrogenase, mitochondrial K00314 281 6e-78	NA	110322808 Kdm4c; lysine-specific demethylase 4C K06709 265 3e-72	110322297 Kdm5b; lysine-specific demethylase 5B isoform X1 K11446 272 4e-74	110322808 Kdm4c; lysine-specific demethylase 4C K06709 1833 0.0	110324539 Alkbh1; nucleic acid dioxygenase ALKBH1 K10765 791 0.0	NA	NA	110337427 Kdm2a; lysine-specific demethylase 2A K10276 192 4e-49	NA	NA
				rno	Rattus norvegicus (rat)	RefSeq	NA	NA	NA	NA	NA	29487 Gstt2; glutathione S-transferase, theta 2 K00799 94.4 1e-19	245961 Dmgdh, Me2GlyDH; dimethylglycine dehydrogenase K00315 134 2e-29	500569 Kdm1a, Aof2, Kdm1, RGD1562975; lysine demethylase 1A K11450 1767 0.0	NA	290685 Tktl2, RGD1304767; transketolase-like 2 K00615 160 1e-38	303272 Pipox; pipecolic acid and sarcosine oxidase K00306 156 3e-40	303272 Pipox; pipecolic acid and sarcosine oxidase K00306 649 0.0	65029 Aoc1, Abp, Abp1; amine oxidase, copper containing 1 K11182 130 1e-28	24172 Adh1, Adh, Adh1a, Adh1c; alcohol dehydrogenase 1 (... K13951 82.8 2e-14	NA	362474 Adhfe1; alcohol dehydrogenase, iron containing, 1 K11173 100 7e-20	103689947 rSBP; selenium-binding protein 1 K17285 890 0.0	114123 Sardh; sarcosine dehydrogenase K00314 1688 0.0	NA	NA	114123 Sardh; sarcosine dehydrogenase K00314 388 4e-117	245961 Dmgdh, Me2GlyDH; dimethylglycine dehydrogenase K00315 283 6e-79	NA	500944 Kdm4dl2, Kdm4dl, RGD1563367; lysine (K)-specific ... K06709 256 7e-73	304809 Kdm5b, Jarid1b, RGD1565602; lysine demethylase 5B K11446 272 4e-74	298144 Kdm4c, Jmjd2c; lysine demethylase 4C K06709 1869 0.0	362766 Alkbh1, Alkbh; alkB homolog 1, histone H2A dioxyg... K10765 348 3e-116	NA	NA	361700 Kdm2a, Fbxl11; lysine demethylase 2A K10276 192 3e-49	NA	NA
				mun	Meriones unguiculatus (Mongolian gerbil)	RefSeq	NA	NA	NA	NA	NA	110558696 glutathione S-transferase theta-3 K00799 88.2 1e-17	110546017 Pdpr; pyruvate dehydrogenase phosphatase regul... K17509 109 2e-21	110545399 Kdm1a; lysine-specific histone demethylase 1A ... K11450 1764 0.0	NA	110566140 Tktl2; transketolase-like protein 2 K00615 153 2e-36	110544504 Pipox; peroxisomal sarcosine oxidase K00306 154 3e-39	110544504 Pipox; peroxisomal sarcosine oxidase K00306 651 0.0	110551298 amiloride-sensitive amine oxidase [copper-cont... K11182 128 1e-27	110560075 alcohol dehydrogenase 1 K13951 81.3 7e-14	NA	110564103 Adhfe1; hydroxyacid-oxoacid transhydrogenase, ... K11173 102 2e-20	110555089 Selenbp1; selenium-binding protein 1 K17285 890 0.0	110557507 Sardh; sarcosine dehydrogenase, mitochondrial ... K00314 1696 0.0	NA	NA	110557507 Sardh; sarcosine dehydrogenase, mitochondrial ... K00314 390 6e-118	110557507 Sardh; sarcosine dehydrogenase, mitochondrial ... K00314 271 2e-74	NA	110565242 lysine-specific demethylase 4C-like K06709 259 2e-74	110546738 Kdm5b; lysine-specific demethylase 5B K11446 272 4e-74	110565242 lysine-specific demethylase 4C-like K06709 774 0.0	110558408 Alkbh1; nucleic acid dioxygenase ALKBH1 K10765 748 0.0	NA	NA	110560366 Kdm2a; lysine-specific demethylase 2A isoform X1 K10276 192 3e-49	NA	NA
				cge	Cricetulus griseus (Chinese hamster)	RefSeq	NA	NA	NA	NA	NA	100768553 glutathione S-transferase theta-1 K00799 86.7 4e-17	100759503 Dmgdh; dimethylglycine dehydrogenase, mitochon... K00315 130 3e-28	100770721 Kdm1a; lysine-specific histone demethylase 1A ... K11450 1749 0.0	NA	100754020 Tktl2; transketolase-like protein 2 K00615 152 4e-36	100765858 Pipox; peroxisomal sarcosine oxidase isoform X1 K00306 156 4e-40	100765858 Pipox; peroxisomal sarcosine oxidase isoform X1 K00306 660 0.0	100762635 Aoc2; retina-specific copper amine oxidase iso... K00276 124 2e-26	100773005 alcohol dehydrogenase 1 isoform X2 K13951 88.6 2e-16	NA	100764101 Adhfe1; hydroxyacid-oxoacid transhydrogenase, ... K11173 101 2e-20	100753899 Selenbp1; methanethiol oxidase K17285 889 0.0	100761121 Sardh; sarcosine dehydrogenase, mitochondrial ... K00314 1682 0.0	NA	NA	100761121 Sardh; sarcosine dehydrogenase, mitochondrial ... K00314 390 7e-118	100759503 Dmgdh; dimethylglycine dehydrogenase, mitochon... K00315 278 6e-77	NA	100767737 lysine-specific demethylase 4D isoform X2 K06709 259 2e-73	100761435 Kdm5b; lysine-specific demethylase 5B isoform X2 K11446 268 9e-73	100771667 Kdm4c; lysine-specific demethylase 4C isoform X1 K06709 1856 0.0	100760177 Alkbh1; nucleic acid dioxygenase ALKBH1 isofor... K10765 725 0.0	NA	NA	100763039 Kdm2a; lysine-specific demethylase 2A isoform X3 K10276 192 4e-49	NA	NA
				ngi	Nannospalax galili (Upper Galilee mountains blind mole rat)	RefSeq	NA	NA	NA	NA	NA	103734296 glutathione S-transferase theta-2-like K00799 84.7 2e-16	103750305 Dmgdh; dimethylglycine dehydrogenase K00315 133 7e-29	103746403 Kdm1a; lysine demethylase 1A K11450 1551 0.0	NA	103749023 Tkt; transketolase K00615 137 7e-31	103730472 Pipox; pipecolic acid and sarcosine oxidase K00306 165 2e-43	103730472 Pipox; pipecolic acid and sarcosine oxidase K00306 673 0.0	103735920 Aoc2; amine oxidase, copper containing 2 K00276 128 8e-28	103728047 Adh1c; alcohol dehydrogenase 1 K13951 84.7 5e-15	NA	103751369 Adhfe1; alcohol dehydrogenase, iron containing 1 K11173 94.4 6e-18	103730065 Selenbp1; selenium binding protein 1 K17285 890 0.0	103742819 Sardh; sarcosine dehydrogenase K00314 1714 0.0	NA	NA	103742819 Sardh; sarcosine dehydrogenase K00314 391 3e-118	103742819 Sardh; sarcosine dehydrogenase K00314 280 2e-77	NA	103737215 Kdm4b; lysine demethylase 4B K06709 265 8e-72	103731840 Kdm5b; lysine demethylase 5B K11446 270 2e-73	103729477 Kdm4c; lysine demethylase 4C K06709 1872 0.0	103739451 Alkbh1; alkB homolog 1, histone H2A dioxygenase K10765 691 0.0	NA	NA	103725573 Kdm2a; lysine demethylase 2A K10276 192 3e-49	NA	NA
				hgl	Heterocephalus glaber (naked mole rat)	RefSeq	NA	NA	NA	NA	NA	101726608 glutathione S-transferase theta-1 K00799 85.5 1e-16	101722315 Dmgdh; dimethylglycine dehydrogenase K00315 139 9e-31	101706376 Kdm1a; lysine demethylase 1A K11450 1787 0.0	NA	101717160 Tkt; transketolase K00615 142 1e-32	101724480 Pipox; pipecolic acid and sarcosine oxidase K00306 151 2e-38	101724480 Pipox; pipecolic acid and sarcosine oxidase K00306 646 0.0	101712557 Aoc1, Abp1; amine oxidase, copper containing 1 K11182 133 3e-29	101699735 Sord; sorbitol dehydrogenase K00008 93.2 4e-18	NA	101715530 Adhfe1; alcohol dehydrogenase, iron containing 1 K11173 97.4 7e-19	101697637 Selenbp1; selenium binding protein 1 K17285 871 0.0	101717296 Sardh; sarcosine dehydrogenase K00314 1621 0.0	NA	NA	101715422 Pdpr; pyruvate dehydrogenase phosphatase regul... K17509 395 4e-120	101722315 Dmgdh; dimethylglycine dehydrogenase K00315 283 5e-79	NA	101698040 Kdm4c; lysine demethylase 4C K06709 265 6e-72	101697034 Kdm5a; lysine demethylase 5A K11446 266 5e-72	101698040 Kdm4c; lysine demethylase 4C K06709 1945 0.0	101701049 Alkbh1; alkB homolog 1, histone H2A dioxygenase K10765 675 0.0	NA	NA	101713712 Kdm2a; lysine demethylase 2A K10276 192 4e-49	NA	NA
				ccan	Castor canadensis (American beaver)	RefSeq	NA	NA	NA	NA	NA	109699627 LOW QUALITY PROTEIN	109675254 Dmgdh; dimethylglycine dehydrogenase, mitocho... K00315 138 1e-30	109681855 Kdm1a; LOW QUALITY PROTEIN	NA	109696516 Tktl2; transketolase-like protein 2 isoform X1 K00615 143 7e-33	109683755 Pipox; peroxisomal sarcosine oxidase K00306 152 6e-39	109683755 Pipox; peroxisomal sarcosine oxidase K00306 667 0.0	109694449 Aoc1; amiloride-sensitive amine oxidase [copp... K11182 125 1e-26	109692710 Sord; sorbitol dehydrogenase K00008 83.2 1e-14	NA	109683108 Adhfe1; hydroxyacid-oxoacid transhydrogenase,... K11173 99.8 1e-19	109681172 Selenbp1; selenium-binding protein 1 K17285 905 0.0	109695047 Sardh; sarcosine dehydrogenase, mitochondrial K00314 1283 0.0	NA	NA	109684978 Pdpr; pyruvate dehydrogenase phosphatase regu... K17509 399 1e-121	109675254 Dmgdh; dimethylglycine dehydrogenase, mitocho... K00315 265 2e-72	NA	109681563 Kdm4a; lysine-specific demethylase 4A K06709 260 2e-70	109686312 Kdm5b; lysine-specific demethylase 5B K11446 273 2e-74	109687448 lysine-specific demethylase 4C-like K06709 1556 0.0	109685385 Alkbh1; nucleic acid dioxygenase ALKBH1 K10765 674 0.0	NA	NA	109684942 lysine-specific demethylase 2A-like K10276 188 4e-50	NA	NA
				ocu	Oryctolagus cuniculus (rabbit)	RefSeq	NA	NA	NA	NA	NA	100340711 glutathione S-transferase theta-1-like K00799 89.4 5e-18	100340207 DMGDH; dimethylglycine dehydrogenase K00315 127 3e-27	100358443 KDM1A; lysine demethylase 1A K11450 1778 0.0	NA	103345583 transketolase-like protein 2 K00615 144 2e-33	100343592 PIPOX; pipecolic acid and sarcosine oxidase K00306 162 1e-42	100009239 PIPOX, SOX; pipecolic acid oxidase K00306 808 0.0	100347103 AOC1; amine oxidase, copper containing 1 K11182 125 8e-27	100355885 SORD; sorbitol dehydrogenase K00008 84.7 4e-15	NA	100344305 ADHFE1; alcohol dehydrogenase, iron containing 1 K11173 98.2 3e-19	100354955 SELENBP1; selenium binding protein 1 K17285 884 0.0	103347198 SARDH; sarcosine dehydrogenase, mitochondrial K00314 967 0.0	NA	NA	100340652 PDPR; pyruvate dehydrogenase phosphatase regul... K17509 385 2e-116	100340207 DMGDH; dimethylglycine dehydrogenase K00315 278 3e-77	NA	100343440 KDM4C; lysine demethylase 4C K06709 265 4e-72	100356218 KDM5B; lysine demethylase 5B K11446 270 3e-73	100343440 KDM4C; lysine demethylase 4C K06709 1910 0.0	100355483 ALKBH1; alkB homolog 1, histone H2A dioxygenase K10765 664 0.0	NA	NA	100352993 KDM2A; lysine demethylase 2A K10276 191 4e-49	NA	NA
				tup	Tupaia chinensis (Chinese tree shrew)	RefSeq	NA	NA	NA	NA	NA	102483550 glutathione S-transferase theta-1 K00799 94.7 6e-20	102489576 DMGDH; dimethylglycine dehydrogenase K00315 135 1e-29	102491246 KDM1A; lysine demethylase 1A K11450 1617 0.0	NA	102474997 TKTL2; transketolase like 2 K00615 142 2e-32	102500564 PIPOX; pipecolic acid and sarcosine oxidase K00306 154 2e-39	102500564 PIPOX; pipecolic acid and sarcosine oxidase K00306 640 0.0	102491341 AOC3; amine oxidase, copper containing 3 K00276 125 1e-26	102484756 alcohol dehydrogenase E chain K13951 77.0 2e-12	NA	102492702 ADHFE1; alcohol dehydrogenase, iron containing 1 K11173 91.7 6e-17	102489645 SELENBP1; selenium binding protein 1 K17285 924 0.0	102468288 SARDH; sarcosine dehydrogenase K00314 1712 0.0	NA	NA	102489576 DMGDH; dimethylglycine dehydrogenase K00315 389 9e-118	102489576 DMGDH; dimethylglycine dehydrogenase K00315 280 5e-78	NA	102488334 KDM4C; lysine demethylase 4C K06709 265 5e-72	102477639 KDM5B; lysine demethylase 5B K11446 273 3e-74	102488334 KDM4C; lysine demethylase 4C K06709 1944 0.0	102474729 ALKBH1; alkB homolog 1, histone H2A dioxygenase K10765 690 0.0	NA	NA	102482421 KDM2A; lysine demethylase 2A K10276 191 4e-49	NA	NA
				cfa	Canis familiaris (dog)	RefSeq	NA	NA	NA	NA	NA	100856518 glutathione S-transferase theta-3-like K00799 94.0 1e-19	488935 DMGDH; dimethylglycine dehydrogenase, mitochondrial K00315 136 5e-30	478193 KDM1A; lysine-specific histone demethylase 1A iso... K11450 1774 0.0	NA	476588 TKT; transketolase K00615 135 2e-30	491177 PIPOX; peroxisomal sarcosine oxidase isoform X2 K00306 129 1e-30	491177 PIPOX; peroxisomal sarcosine oxidase isoform X2 K00306 632 0.0	480511 AOC3; membrane primary amine oxidase isoform X2 K00276 116 5e-24	487535 SORD; sorbitol dehydrogenase K00008 85.9 2e-15	NA	477899 ADHFE1; hydroxyacid-oxoacid transhydrogenase, mit... K11173 101 2e-20	475847 SELENBP1; selenium-binding protein 1 K17285 918 0.0	491277 SARDH; sarcosine dehydrogenase, mitochondrial K00314 1704 0.0	NA	NA	491277 SARDH; sarcosine dehydrogenase, mitochondrial K00314 389 2e-117	488935 DMGDH; dimethylglycine dehydrogenase, mitochondrial K00315 265 4e-73	NA	485121 KDM4D; lysine-specific demethylase 4D K06709 255 5e-72	479999 KDM5B; lysine-specific demethylase 5B K11446 273 3e-74	474704 KDM4C; lysine-specific demethylase 4C isoform X1 K06709 1954 0.0	480404 ALKBH1; nucleic acid dioxygenase ALKBH1 K10765 682 0.0	NA	NA	483702 KDM2A; lysine-specific demethylase 2A isoform X1 K10276 191 4e-49	NA	NA
				vvp	Vulpes vulpes (red fox)	RefSeq	NA	NA	NA	NA	NA	112907522 glutathione S-transferase theta-3-like K00799 93.6 2e-19	112919589 DMGDH; dimethylglycine dehydrogenase, mitochon... K00315 135 2e-29	112930162 KDM1A; lysine-specific histone demethylase 1A K11450 1487 0.0	NA	112910119 TKT; transketolase K00615 143 8e-33	112933143 PIPOX; peroxisomal sarcosine oxidase isoform X1 K00306 152 1e-38	112933143 PIPOX; peroxisomal sarcosine oxidase isoform X1 K00306 674 0.0	112910752 AOC2; retina-specific copper amine oxidase K00276 114 2e-23	112932667 alcohol dehydrogenase E chain K13951 79.0 5e-13	NA	112932418 ADHFE1; hydroxyacid-oxoacid transhydrogenase, ... K11173 102 2e-20	112907709 SELENBP1; methanethiol oxidase K17285 920 0.0	112935890 SARDH; LOW QUALITY PROTEIN	NA	NA	112915662 PDPR; pyruvate dehydrogenase phosphatase regul... K17509 387 3e-117	112919589 DMGDH; dimethylglycine dehydrogenase, mitochon... K00315 270 3e-74	NA	112915836 KDM4D; lysine-specific demethylase 4D K06709 259 5e-72	112934568 KDM5B; lysine-specific demethylase 5B K11446 272 6e-74	112921978 KDM4C; lysine-specific demethylase 4C isoform X1 K06709 1951 0.0	112918312 ALKBH1; nucleic acid dioxygenase ALKBH1 K10765 682 0.0	NA	NA	112924192 KDM2A; lysine-specific demethylase 2A isoform X1 K10276 191 4e-49	NA	NA
				aml	Ailuropoda melanoleuca (giant panda)	RefSeq	NA	NA	NA	NA	NA	100476661 glutathione S-transferase theta-1 K00799 83.6 4e-16	100466333 DMGDH; dimethylglycine dehydrogenase, mitochon... K00315 133 5e-29	100469590 KDM1A; lysine-specific histone demethylase 1A ... K11450 1778 0.0	NA	100484893 TKTL2; transketolase-like protein 2 K00615 150 3e-35	100484913 PIPOX; peroxisomal sarcosine oxidase isoform X1 K00306 162 2e-42	100484913 PIPOX; peroxisomal sarcosine oxidase isoform X1 K00306 676 0.0	100484243 AOC1; amiloride-sensitive amine oxidase [coppe... K11182 118 1e-24	100469986 SORD; sorbitol dehydrogenase isoform X2 K00008 89.0 1e-16	NA	100474620 ADHFE1; hydroxyacid-oxoacid transhydrogenase, ... K11173 102 7e-21	100477317 SELENBP1; methanethiol oxidase isoform X1 K17285 900 0.0	100477821 SARDH; sarcosine dehydrogenase, mitochondrial K00314 1714 0.0	NA	NA	100477821 SARDH; sarcosine dehydrogenase, mitochondrial K00314 397 2e-120	100477821 SARDH; sarcosine dehydrogenase, mitochondrial K00314 282 3e-78	NA	100464284 lysine-specific demethylase 4B isoform X1 258 2e-74	100483283 KDM5B; lysine-specific demethylase 5B K11446 273 1e-74	100475996 KDM4C; lysine-specific demethylase 4C isoform X1 K06709 1958 0.0	100464685 ALKBH1; nucleic acid dioxygenase ALKBH1 K10765 685 0.0	NA	NA	100469601 KDM2A; lysine-specific demethylase 2A K10276 191 4e-49	NA	NA
				umr	Ursus maritimus (polar bear)	RefSeq	NA	NA	NA	NA	NA	103669209 glutathione S-transferase theta-1 K00799 86.3 5e-17	103681493 DMGDH; dimethylglycine dehydrogenase K00315 132 8e-29	103666569 KDM1A; lysine demethylase 1A K11450 1551 0.0	NA	103674743 TKT; transketolase K00615 137 4e-31	103667214 PIPOX; pipecolic acid and sarcosine oxidase K00306 153 5e-39	103667214 PIPOX; pipecolic acid and sarcosine oxidase K00306 672 0.0	103660997 AOC1; amine oxidase, copper containing 1 K11182 118 1e-24	103656573 SORD; sorbitol dehydrogenase K00008 88.6 2e-16	NA	103677520 ADHFE1; alcohol dehydrogenase, iron containing 1 K11173 105 1e-21	103667514 SELENBP1; selenium binding protein 1 K17285 899 0.0	103679941 SARDH; sarcosine dehydrogenase K00314 792 0.0	NA	NA	103662056 PDPR; pyruvate dehydrogenase phosphatase regul... K17509 386 1e-116	103681493 DMGDH; dimethylglycine dehydrogenase K00315 274 1e-75	NA	103662205 KDM4C; lysine demethylase 4C K06709 263 1e-71	103657783 KDM5B; lysine demethylase 5B K11446 273 1e-74	103662205 KDM4C; lysine demethylase 4C K06709 1961 0.0	103670751 ALKBH1; alkB homolog 1, histone H2A dioxygenase K10765 672 0.0	NA	NA	103679509 KDM2A; lysine demethylase 2A K10276 191 4e-49	NA	NA
				uah	Ursus arctos horribilis	RefSeq	NA	NA	NA	NA	NA	113247025 glutathione S-transferase theta-1 K00799 86.3 5e-17	113254981 DMGDH; dimethylglycine dehydrogenase, mitochon... K00315 132 9e-29	113268534 KDM1A; lysine-specific histone demethylase 1A ... K11450 1774 0.0	NA	113255505 TKTL2; transketolase-like protein 2 isoform X1 K00615 153 3e-36	113269058 PIPOX; peroxisomal sarcosine oxidase isoform X1 K00306 160 1e-41	113269058 PIPOX; peroxisomal sarcosine oxidase isoform X1 K00306 684 0.0	113265394 AOC2; retina-specific copper amine oxidase iso... K00276 117 5e-24	113269562 SORD; sorbitol dehydrogenase K00008 88.2 2e-16	NA	113268047 ADHFE1; hydroxyacid-oxoacid transhydrogenase, ... K11173 104 2e-21	113246114 SELENBP1; methanethiol oxidase isoform X1 K17285 910 0.0	113266576 SARDH; sarcosine dehydrogenase, mitochondrial ... K00314 1714 0.0	NA	NA	113266576 SARDH; sarcosine dehydrogenase, mitochondrial ... K00314 397 2e-120	113266576 SARDH; sarcosine dehydrogenase, mitochondrial ... K00314 284 8e-79	NA	113242850 KDM4B; lysine-specific demethylase 4B isoform X1 K06709 263 4e-71	113242535 KDM5B; lysine-specific demethylase 5B K11446 273 3e-74	113260620 lysine-specific demethylase 4C-like isoform X1 K06709 1481 0.0	113270281 ALKBH1; nucleic acid dioxygenase ALKBH1 K10765 672 0.0	NA	NA	113244041 KDM2A; lysine-specific demethylase 2A K10276 191 4e-49	NA	NA
				oro	Odobenus rosmarus divergens (Pacific walrus)	RefSeq	NA	NA	NA	NA	NA	101378163 glutathione S-transferase theta-1-like isoform X1 K00799 90.9 2e-18	101373953 DMGDH; dimethylglycine dehydrogenase, mitochon... K00315 133 5e-29	101371349 KDM1A; lysine-specific histone demethylase 1A ... K11450 1791 0.0	NA	101365043 TKTL2; transketolase-like protein 2 isoform X1 K00615 147 2e-34	101368709 PIPOX; peroxisomal sarcosine oxidase K00306 155 8e-40	101368709 PIPOX; peroxisomal sarcosine oxidase K00306 686 0.0	101383992 membrane primary amine oxidase isoform X1 K00276 117 4e-24	101384445 SORD; sorbitol dehydrogenase K00008 89.4 9e-17	NA	101365407 ADHFE1; hydroxyacid-oxoacid transhydrogenase, ... K11173 107 2e-22	101381855 SELENBP1; selenium-binding protein 1 isoform X1 K17285 921 0.0	101363163 SARDH; sarcosine dehydrogenase, mitochondrial ... K00314 1710 0.0	NA	NA	101363163 SARDH; sarcosine dehydrogenase, mitochondrial ... K00314 398 6e-121	101363163 SARDH; sarcosine dehydrogenase, mitochondrial ... K00314 283 1e-78	NA	101386926 KDM4C; lysine-specific demethylase 4C isoform X3 K06709 264 1e-71	101375635 lysine-specific demethylase 5D K11446 310 3e-87	101386926 KDM4C; lysine-specific demethylase 4C isoform X3 K06709 1980 0.0	101382137 ALKBH1; alkylated DNA repair protein alkB homo... K10765 686 0.0	NA	NA	101385046 KDM2A; lysine-specific demethylase 2A isoform X1 K10276 191 4e-49	NA	NA
				elk	Enhydra lutris kenyoni (northern sea otter)	RefSeq	NA	NA	NA	NA	NA	111142465 glutathione S-transferase theta-3-like isoform X1 K00799 89.4 6e-18	111148380 dimethylglycine dehydrogenase, mitochondrial K00315 138 2e-30	111154639 lysine-specific histone demethylase 1A isoform X1 K11450 1793 0.0	NA	111157361 transketolase-like protein 2 isoform X1 K00615 149 5e-35	111151659 peroxisomal sarcosine oxidase K00306 151 3e-38	111151659 peroxisomal sarcosine oxidase K00306 682 0.0	111154511 amiloride-sensitive amine oxidase [copper-cont... K11182 119 8e-25	111140660 sorbitol dehydrogenase isoform X1 K00008 88.6 2e-16	NA	111155429 hydroxyacid-oxoacid transhydrogenase, mitochon... K11173 107 1e-22	111162036 selenium-binding protein 1 K17285 918 0.0	111146213 sarcosine dehydrogenase, mitochondrial K00314 1698 0.0	NA	NA	111146213 sarcosine dehydrogenase, mitochondrial K00314 404 5e-123	111148380 dimethylglycine dehydrogenase, mitochondrial K00315 281 2e-78	NA	111156570 lysine-specific demethylase 4C isoform X1 K06709 264 1e-71	111150998 lysine-specific demethylase 5B isoform X1 K11446 273 3e-74	111156570 lysine-specific demethylase 4C isoform X1 K06709 1955 0.0	111148646 nucleic acid dioxygenase ALKBH1 K10765 664 0.0	NA	NA	111149677 lysine-specific demethylase 2A isoform X1 K10276 191 4e-49	NA	NA
				fca	Felis catus (domestic cat)	RefSeq	NA	NA	NA	NA	NA	101083370 glutathione S-transferase theta-1 isoform X1 K00799 90.9 2e-18	101089168 DMGDH; dimethylglycine dehydrogenase, mitochon... K00315 130 6e-28	101096583 KDM1A; lysine-specific histone demethylase 1A ... K11450 1793 0.0	NA	101099372 TKTL2; transketolase-like protein 2 K00615 144 3e-33	101094711 PIPOX; peroxisomal sarcosine oxidase isoform X1 K00306 158 5e-41	101094711 PIPOX; peroxisomal sarcosine oxidase isoform X1 K00306 698 0.0	101096221 AOC1; amiloride-sensitive amine oxidase [coppe... K11182 123 4e-26	101088085 SORD; sorbitol dehydrogenase K00008 87.4 4e-16	NA	101088980 ADHFE1; hydroxyacid-oxoacid transhydrogenase, ... K11173 107 2e-22	101099573 SELENBP1; selenium-binding protein 1 isoform X3 K17285 924 0.0	101082702 SARDH; sarcosine dehydrogenase, mitochondrial ... K00314 1690 0.0	NA	NA	101089168 DMGDH; dimethylglycine dehydrogenase, mitochon... K00315 391 1e-118	101089168 DMGDH; dimethylglycine dehydrogenase, mitochon... K00315 277 6e-77	NA	101085402 lysine-specific demethylase 4D K06709 258 5e-73	101101609 KDM5B; lysine-specific demethylase 5B isoform X1 K11446 272 5e-74	101100423 KDM4C; lysine-specific demethylase 4C isoform X1 K06709 1922 0.0	101081308 ALKBH1; nucleic acid dioxygenase ALKBH1 K10765 555 0.0	NA	NA	101090549 KDM2A; lysine-specific demethylase 2A isoform X3 K10276 191 4e-49	NA	NA
				ptg	Panthera tigris altaica (Amur tiger)	RefSeq	NA	NA	NA	NA	NA	102960295 glutathione S-transferase theta-1 K00799 91.3 1e-18	102963363 DMGDH; dimethylglycine dehydrogenase K00315 131 3e-28	102952813 KDM1A; lysine demethylase 1A K11450 1553 0.0	NA	102953596 TKTL2; transketolase like 2 K00615 145 1e-33	102957447 PIPOX; pipecolic acid and sarcosine oxidase K00306 160 1e-41	102957447 PIPOX; pipecolic acid and sarcosine oxidase K00306 698 0.0	102955637 AOC1; amine oxidase, copper containing 1 K11182 122 6e-26	102953880 SORD; sorbitol dehydrogenase K00008 87.4 4e-16	NA	102966071 ADHFE1; alcohol dehydrogenase, iron containing 1 K11173 107 2e-22	102954291 SELENBP1; selenium binding protein 1 K17285 922 0.0	102959524 SARDH; sarcosine dehydrogenase, mitochondrial K00314 835 0.0	NA	NA	102963363 DMGDH; dimethylglycine dehydrogenase K00315 392 2e-119	102963363 DMGDH; dimethylglycine dehydrogenase K00315 276 2e-76	NA	102949786 KDM4C; lysine demethylase 4C K06709 264 1e-71	102953605 KDM5B; lysine demethylase 5B K11446 273 2e-74	102949786 KDM4C; lysine demethylase 4C K06709 1939 0.0	102966510 ALKBH1; alkB homolog 1, histone H2A dioxygenase K10765 683 0.0	NA	NA	102959050 KDM2A; lysine demethylase 2A K10276 194 4e-50	NA	NA
				ppad	Panthera pardus (leopard)	RefSeq	NA	NA	NA	NA	NA	109277454 glutathione S-transferase theta-1 isoform X1 K00799 90.9 1e-18	109274942 DMGDH; dimethylglycine dehydrogenase, mitocho... K00315 131 3e-28	109274289 KDM1A; lysine-specific histone demethylase 1A... K11450 1790 0.0	NA	109262455 TKTL2; transketolase-like protein 2 K00615 143 7e-33	109251823 PIPOX; peroxisomal sarcosine oxidase isoform X1 K00306 160 1e-41	109251823 PIPOX; peroxisomal sarcosine oxidase isoform X1 K00306 691 0.0	109252362 AOC1; amiloride-sensitive amine oxidase [copp... K11182 122 5e-26	109263051 SORD; sorbitol dehydrogenase K00008 87.4 4e-16	NA	109269293 ADHFE1; hydroxyacid-oxoacid transhydrogenase,... K11173 107 2e-22	109257005 SELENBP1; selenium-binding protein 1 isoform X1 K17285 922 0.0	109258271 SARDH; sarcosine dehydrogenase, mitochondrial... K00314 1689 0.0	NA	NA	109274942 DMGDH; dimethylglycine dehydrogenase, mitocho... K00315 389 5e-118	109274942 DMGDH; dimethylglycine dehydrogenase, mitocho... K00315 275 7e-76	NA	109267369 KDM4D; lysine-specific demethylase 4D K06709 257 1e-72	109256462 KDM5B; lysine-specific demethylase 5B isoform X1 K11446 273 2e-74	109260118 KDM4C; lysine-specific demethylase 4C isoform X1 K06709 1910 0.0	109253906 ALKBH1; DNA demethylase ALKBH1 isoform X1 K10765 684 0.0	NA	NA	109246832 KDM2A; lysine-specific demethylase 2A isoform X1 K10276 194 4e-50	NA	NA
				aju	Acinonyx jubatus (cheetah)	RefSeq	NA	NA	NA	NA	NA	106979690 glutathione S-transferase theta-1 isoform X1 K00799 92.4 4e-19	106974795 DMGDH; dimethylglycine dehydrogenase, mitochon... K00315 131 2e-28	106977650 KDM1A; lysine-specific histone demethylase 1A ... K11450 1790 0.0	NA	106967458 TKTL2; transketolase-like protein 2 K00615 148 2e-34	106983269 PIPOX; peroxisomal sarcosine oxidase K00306 160 1e-41	106983269 PIPOX; peroxisomal sarcosine oxidase K00306 693 0.0	106974449 AOC1; amiloride-sensitive amine oxidase [coppe... K11182 122 7e-26	106968464 SORD; sorbitol dehydrogenase K00008 87.4 4e-16	NA	106979767 ADHFE1; hydroxyacid-oxoacid transhydrogenase, ... K11173 107 2e-22	106979598 SELENBP1; methanethiol oxidase isoform X3 K17285 924 0.0	106988257 SARDH; sarcosine dehydrogenase, mitochondrial ... K00314 1693 0.0	NA	NA	106974795 DMGDH; dimethylglycine dehydrogenase, mitochon... K00315 391 1e-118	106974795 DMGDH; dimethylglycine dehydrogenase, mitochon... K00315 276 2e-76	NA	106987092 KDM4D; lysine-specific demethylase 4D K06709 258 5e-73	106974127 KDM5B; lysine-specific demethylase 5B isoform X1 K11446 273 2e-74	106984309 KDM4C; lysine-specific demethylase 4C isoform X1 K06709 1906 0.0	106974391 ALKBH1; nucleic acid dioxygenase ALKBH1 isofor... K10765 679 0.0	NA	NA	106971187 KDM2A; lysine-specific demethylase 2A isoform X1 K10276 194 4e-50	NA	NA
				bta	Bos taurus (cow)	RefSeq	NA	NA	NA	NA	NA	517724 GSTT1; glutathione S-transferase theta-1 K00799 90.9 1e-18	504453 DMGDH; dimethylglycine dehydrogenase, mitochondrial K00315 134 4e-29	532997 KDM1A; lysine-specific histone demethylase 1A iso... K11450 1718 0.0	NA	445425 TKT; transketolase K00615 135 2e-30	509102 PIPOX; peroxisomal sarcosine oxidase K00306 165 2e-43	509102 PIPOX; peroxisomal sarcosine oxidase K00306 691 0.0	509751 AOC1; amiloride-sensitive amine oxidase precursor K11182 127 2e-27	508954 SORD; sorbitol dehydrogenase K00008 91.3 2e-17	NA	507711 ADHFE1; hydroxyacid-oxoacid transhydrogenase, mit... K11173 102 1e-20	510154 SELENBP1; methanethiol oxidase K17285 909 0.0	614603 SARDH; sarcosine dehydrogenase, mitochondrial K00314 1668 0.0	NA	NA	286844 PDPR; pyruvate dehydrogenase phosphatase regulato... K17509 395 3e-120	614603 SARDH; sarcosine dehydrogenase, mitochondrial K00314 295 1e-82	NA	535671 KDM4C; lysine-specific demethylase 4C K06709 266 2e-72	540633 KDM5B; lysine-specific demethylase 5B isoform X1 K11446 269 5e-73	535671 KDM4C; lysine-specific demethylase 4C K06709 1938 0.0	538733 ALKBH1; DNA demethylase ALKBH1 K10765 309 3e-101	NA	NA	540141 KDM2A; lysine-specific demethylase 2A isoform X1 K10276 191 4e-49	NA	NA
				bom	Bos mutus (wild yak)	RefSeq	NA	NA	NA	NA	NA	102276661 glutathione S-transferase theta-1 K00799 90.5 2e-18	102287393 DMGDH; dimethylglycine dehydrogenase K00315 137 3e-30	102287646 KDM1A; lysine demethylase 1A K11450 1619 0.0	NA	102273236 TKT; transketolase K00615 138 4e-31	102271306 PIPOX; pipecolic acid and sarcosine oxidase K00306 166 1e-43	102271306 PIPOX; pipecolic acid and sarcosine oxidase K00306 697 0.0	102275498 AOC1; amine oxidase, copper containing 1 K11182 127 2e-27	102271539 SORD; sorbitol dehydrogenase K00008 91.3 2e-17	NA	102272942 ADHFE1; alcohol dehydrogenase, iron containing 1 K11173 100 3e-20	102272744 SELENBP1; selenium binding protein 1 K17285 906 0.0	102286478 SARDH; sarcosine dehydrogenase K00314 1667 0.0	NA	NA	102286478 SARDH; sarcosine dehydrogenase K00314 387 1e-116	102286478 SARDH; sarcosine dehydrogenase K00314 288 1e-80	NA	102275589 KDM4D; lysine demethylase 4D K06709 254 1e-71	102276246 KDM5B; lysine demethylase 5B K11446 269 4e-73	102273176 KDM4C; lysine demethylase 4C K06709 1425 0.0	102274252 ALKBH1; alkB homolog 1, histone H2A dioxygenase K10765 677 0.0	NA	NA	102286032 KDM2A; lysine demethylase 2A K10276 192 3e-49	NA	NA
				biu	Bos indicus (zebu cattle)	RefSeq	NA	NA	NA	NA	NA	109571321 glutathione S-transferase theta-3-like K00799 89.4 8e-18	109564663 DMGDH; dimethylglycine dehydrogenase, mitochon... K00315 134 4e-29	109574017 KDM1A; lysine-specific histone demethylase 1A ... K11450 1552 0.0	NA	109576295 TKT; transketolase K00615 137 5e-31	109574374 PIPOX; peroxisomal sarcosine oxidase K00306 162 2e-42	109574374 PIPOX; peroxisomal sarcosine oxidase K00306 685 0.0	109557791 AOC1; amiloride-sensitive amine oxidase [coppe... K11182 126 4e-27	109565169 SORD; sorbitol dehydrogenase K00008 92.0 1e-17	NA	109568623 ADHFE1; hydroxyacid-oxoacid transhydrogenase, ... K11173 102 7e-21	109555041 SELENBP1; selenium-binding protein 1 K17285 908 0.0	109566616 SARDH; sarcosine dehydrogenase, mitochondrial K00314 1659 0.0	NA	NA	109572453 PDPR; pyruvate dehydrogenase phosphatase regul... K17509 394 8e-120	109566616 SARDH; sarcosine dehydrogenase, mitochondrial K00314 286 2e-79	NA	109568777 lysine-specific demethylase 4D-like K06709 254 8e-72	109570476 KDM5B; lysine-specific demethylase 5B isoform X1 K11446 270 2e-73	109562475 KDM4C; lysine-specific demethylase 4C K06709 1850 0.0	109565387 ALKBH1; DNA demethylase ALKBH1 K10765 674 0.0	NA	NA	109554334 KDM2A; lysine-specific demethylase 2A isoform X1 K10276 191 4e-49	NA	NA
				bbub	Bubalus bubalis (water buffalo)	RefSeq	NA	NA	NA	NA	NA	102402218 glutathione S-transferase theta-3 isoform X1 K00799 90.1 3e-18	102393250 DMGDH; dimethylglycine dehydrogenase, mitocho... K00315 133 5e-29	102396562 KDM1A; lysine-specific histone demethylase 1A... K11450 1768 0.0	NA	102408257 TKT; transketolase K00615 138 3e-31	102394583 PIPOX; peroxisomal sarcosine oxidase isoform X1 K00306 166 7e-44	102394583 PIPOX; peroxisomal sarcosine oxidase isoform X1 K00306 694 0.0	102401037 AOC1; amiloride-sensitive amine oxidase [copp... K11182 128 1e-27	102402565 SORD; sorbitol dehydrogenase isoform X1 K00008 91.3 2e-17	NA	102404229 ADHFE1; hydroxyacid-oxoacid transhydrogenase,... K11173 103 6e-21	102394024 SELENBP1; methanethiol oxidase K17285 899 0.0	102407897 SARDH; sarcosine dehydrogenase, mitochondrial... K00314 1658 0.0	NA	NA	102407897 SARDH; sarcosine dehydrogenase, mitochondrial... K00314 392 9e-119	102393250 DMGDH; dimethylglycine dehydrogenase, mitocho... K00315 281 2e-78	NA	102402037 KDM4C; lysine-specific demethylase 4C isoform X1 K06709 266 2e-72	102393119 KDM5A; lysine-specific demethylase 5A isoform X1 K11446 265 2e-71	102402037 KDM4C; lysine-specific demethylase 4C isoform X1 K06709 1939 0.0	102397925 ALKBH1; nucleic acid dioxygenase ALKBH1 K10765 677 0.0	NA	NA	102407952 KDM2A; lysine-specific demethylase 2A isoform X3 K10276 193 1e-49	NA	NA
				chx	Capra hircus (goat)	RefSeq	NA	NA	NA	NA	NA	102178383 glutathione S-transferase theta-1 K00799 90.5 2e-18	102189681 DMGDH; dimethylglycine dehydrogenase K00315 134 2e-29	102185879 KDM1A; lysine demethylase 1A K11450 1768 0.0	NA	102185546 TKTL2; transketolase like 2 K00615 138 5e-31	102169216 PIPOX; pipecolic acid and sarcosine oxidase K00306 166 5e-44	102169216 PIPOX; pipecolic acid and sarcosine oxidase K00306 695 0.0	102177774 AOC1; amine oxidase, copper containing 1 K11182 126 4e-27	108634987 uncharacterized zinc-type alcohol dehydrogenas... 176 2e-47	108634987 uncharacterized zinc-type alcohol dehydrogenas... 212 5e-61	102171531 ADHFE1; alcohol dehydrogenase, iron containing 1 K11173 102 1e-20	102171290 SELENBP1; selenium binding protein 1 K17285 894 0.0	102176539 SARDH; sarcosine dehydrogenase K00314 1672 0.0	NA	NA	102176539 SARDH; sarcosine dehydrogenase K00314 392 1e-118	102189681 DMGDH; dimethylglycine dehydrogenase K00315 283 6e-79	NA	102175575 KDM4C; lysine demethylase 4C K06709 266 3e-72	102178381 KDM5B; lysine demethylase 5B K11446 268 9e-73	102175575 KDM4C; lysine demethylase 4C K06709 1939 0.0	102173308 ALKBH1; alkB homolog 1, histone H2A dioxygenase K10765 665 0.0	NA	NA	102180467 KDM2A; lysine demethylase 2A K10276 191 4e-49	NA	NA
				oas	Ovis aries (sheep)	RefSeq	NA	NA	NA	NA	NA	101118990 glutathione S-transferase theta-3 isoform X1 K00799 84.3 3e-16	101113594 DMGDH; dimethylglycine dehydrogenase, mitochon... K00315 136 7e-30	101121409 KDM1A; lysine-specific histone demethylase 1A ... K11450 1766 0.0	NA	101107229 TKT; transketolase K00615 137 9e-31	101108928 PIPOX; peroxisomal sarcosine oxidase isoform X2 K00306 164 5e-43	101108928 PIPOX; peroxisomal sarcosine oxidase isoform X2 K00306 693 0.0	101112561 AOC1; amiloride-sensitive amine oxidase [coppe... K11182 126 5e-27	101115280 SORD; sorbitol dehydrogenase isoform X1 K00008 90.1 6e-17	NA	101113943 ADHFE1; hydroxyacid-oxoacid transhydrogenase, ... K11173 102 9e-21	101115920 SELENBP1; methanethiol oxidase K17285 894 0.0	101110407 SARDH; sarcosine dehydrogenase, mitochondrial K00314 1672 0.0	NA	NA	101115897 PDPR; pyruvate dehydrogenase phosphatase regul... K17509 390 2e-118	101113594 DMGDH; dimethylglycine dehydrogenase, mitochon... K00315 284 3e-79	NA	101117992 KDM4C; lysine-specific demethylase 4C isoform X1 K06709 266 2e-72	101110351 KDM5B; lysine-specific demethylase 5B isoform X1 K11446 268 8e-73	101117992 KDM4C; lysine-specific demethylase 4C isoform X1 K06709 1940 0.0	101111374 ALKBH1; nucleic acid dioxygenase ALKBH1 isofor... K10765 662 0.0	NA	NA	101108003 KDM2A; lysine-specific demethylase 2A isoform X1 K10276 191 5e-49	NA	NA
				ssc	Sus scrofa (pig)	RefSeq	NA	NA	NA	NA	NA	100153094 glutathione S-transferase theta-1 K00799 85.9 8e-17	100525563 DMGDH; dimethylglycine dehydrogenase, mitochon... K00315 139 5e-31	100127157 KDM1A; lysine-specific histone demethylase 1A K11450 1747 0.0	NA	100127150 TKT; transketolase K00615 141 2e-32	110255229 peroxisomal sarcosine oxidase isoform X1 K00306 166 1e-43	110255229 peroxisomal sarcosine oxidase isoform X1 K00306 682 0.0	100517436 AOC1; amiloride-sensitive amine oxidase [coppe... K11182 125 7e-27	100158181 SORD; sorbitol dehydrogenase K00008 95.9 5e-19	NA	100521620 ADHFE1; hydroxyacid-oxoacid transhydrogenase, ... K11173 94.7 5e-18	100152724 SELENBP1; selenium-binding protein 1 isoform X3 K17285 919 0.0	100154338 SARDH; sarcosine dehydrogenase, mitochondrial K00314 1711 0.0	NA	NA	100154338 SARDH; sarcosine dehydrogenase, mitochondrial K00314 392 1e-118	100525563 DMGDH; dimethylglycine dehydrogenase, mitochon... K00315 280 7e-78	NA	100622077 KDM4C; lysine-specific demethylase 4C isoform X1 K06709 264 8e-72	102163404 KDM5B; lysine-specific demethylase 5B K11446 269 5e-73	100622077 KDM4C; lysine-specific demethylase 4C isoform X1 K06709 1952 0.0	100623752 ALKBH1; nucleic acid dioxygenase ALKBH1 K10765 693 0.0	NA	NA	100294703 KDM2A; lysine-specific demethylase 2A K10276 192 4e-49	NA	NA
				cfr	Camelus ferus (Wild Bactrian camel)	RefSeq	NA	NA	NA	NA	NA	102504304 glutathione S-transferase theta-1 isoform X1 K00799 92.0 7e-19	102522919 DMGDH; dimethylglycine dehydrogenase, mitochon... K00315 132 2e-28	102517288 KDM1A; lysine-specific histone demethylase 1A ... K11450 1768 0.0	NA	102510875 TKT; LOW QUALITY PROTEIN	102505288 PIPOX; peroxisomal sarcosine oxidase isoform X1 K00306 158 5e-41	102505288 PIPOX; peroxisomal sarcosine oxidase isoform X1 K00306 693 0.0	102522082 AOC1; amiloride-sensitive amine oxidase [coppe... K11182 126 5e-27	102509205 SORD; sorbitol dehydrogenase isoform X2 K00008 89.4 9e-17	NA	102512747 ADHFE1; hydroxyacid-oxoacid transhydrogenase, ... K11173 110 1e-23	102518767 SELENBP1; methanethiol oxidase K17285 895 0.0	102524074 SARDH; sarcosine dehydrogenase, mitochondrial ... K00314 1706 0.0	NA	NA	102524074 SARDH; sarcosine dehydrogenase, mitochondrial ... K00314 397 2e-120	102524074 SARDH; sarcosine dehydrogenase, mitochondrial ... K00314 280 1e-77	NA	102505483 KDM4C; lysine-specific demethylase 4C isoform X1 K06709 265 4e-72	102504875 KDM5B; lysine-specific demethylase 5B K11446 270 3e-73	102505483 KDM4C; lysine-specific demethylase 4C isoform X1 K06709 1956 0.0	102524266 ALKBH1; nucleic acid dioxygenase ALKBH1 isofor... K10765 672 0.0	NA	NA	102523384 KDM2A; lysine-specific demethylase 2A isoform X1 K10276 191 4e-49	NA	NA
				cdk	Camelus dromedarius (Arabian camel)	RefSeq	NA	NA	NA	NA	NA	105095202 glutathione S-transferase theta-1 isoform X1 K00799 92.4 7e-19	105084826 DMGDH; dimethylglycine dehydrogenase, mitochon... K00315 130 5e-28	105088880 KDM1A; LOW QUALITY PROTEIN	NA	105093204 TKT; transketolase K00615 133 1e-29	105088162 PIPOX; peroxisomal sarcosine oxidase K00306 157 1e-40	105088162 PIPOX; peroxisomal sarcosine oxidase K00306 691 0.0	105105709 AOC1; amiloride-sensitive amine oxidase [coppe... K11182 126 4e-27	105101694 SORD; sorbitol dehydrogenase isoform X2 K00008 89.7 7e-17	NA	105095646 ADHFE1; hydroxyacid-oxoacid transhydrogenase, ... K11173 110 2e-23	105103217 SELENBP1; methanethiol oxidase K17285 896 0.0	105102809 SARDH; sarcosine dehydrogenase, mitochondrial ... K00314 1706 0.0	NA	NA	105102809 SARDH; sarcosine dehydrogenase, mitochondrial ... K00314 398 5e-121	105102809 SARDH; sarcosine dehydrogenase, mitochondrial ... K00314 280 2e-77	NA	105091754 KDM4B; lysine-specific demethylase 4B isoform X1 K06709 263 3e-71	105105928 KDM5B; lysine-specific demethylase 5B K11446 270 2e-73	105098276 KDM4C; lysine-specific demethylase 4C isoform X1 K06709 1168 0.0	105086058 ALKBH1; nucleic acid dioxygenase ALKBH1 K10765 667 0.0	NA	NA	105104438 KDM2A; lysine-specific demethylase 2A isoform X1 K10276 191 4e-49	NA	NA
				bacu	Balaenoptera acutorostrata scammoni (minke whale)	RefSeq	NA	NA	NA	NA	NA	103003757 glutathione S-transferase theta-1-like K00799 88.2 1e-17	103000721 DMGDH; dimethylglycine dehydrogenase K00315 130 5e-28	103012479 KDM1A; lysine demethylase 1A K11450 1553 0.0	NA	103001090 TKT; transketolase K00615 127 1e-27	103014937 PIPOX; pipecolic acid and sarcosine oxidase K00306 165 2e-43	103014937 PIPOX; pipecolic acid and sarcosine oxidase K00306 711 0.0	103017288 AOC1; amine oxidase, copper containing 1 K11182 127 2e-27	103014698 SORD; sorbitol dehydrogenase K00008 89.7 7e-17	NA	103002395 ADHFE1; alcohol dehydrogenase, iron containing 1 K11173 103 4e-21	103019304 SELENBP1; selenium binding protein 1 K17285 919 0.0	103001806 SARDH; sarcosine dehydrogenase K00314 1706 0.0	NA	NA	102998432 PDPR; pyruvate dehydrogenase phosphatase regu... K17509 390 3e-118	103001806 SARDH; sarcosine dehydrogenase K00314 286 7e-80	NA	103003061 KDM4C; lysine (K)-specific demethylase 4C K06709 263 2e-71	103009914 KDM5B; lysine demethylase 5B K11446 271 4e-74	103003061 KDM4C; lysine (K)-specific demethylase 4C K06709 1923 0.0	103010976 ALKBH1; alkB homolog 1, histone H2A dioxygenase K10765 665 0.0	NA	NA	103019182 KDM2A; lysine demethylase 2A K10276 191 4e-49	NA	NA
				lve	Lipotes vexillifer (Yangtze River dolphin)	RefSeq	NA	NA	NA	NA	NA	103082472 glutathione S-transferase theta-1-like K00799 89.7 4e-18	103081304 DMGDH; dimethylglycine dehydrogenase K00315 134 4e-29	103084888 KDM1A; lysine demethylase 1A K11450 1784 0.0	103076520 probable 3-methyl-2-oxobutanoate hydroxymethyl... K00606 167 1e-45	103074525 transketolase, chloroplastic-like K00615 439 4e-141	103084303 PIPOX; pipecolic acid and sarcosine oxidase K00306 161 5e-42	103084303 PIPOX; pipecolic acid and sarcosine oxidase K00306 705 0.0	103087882 AOC1; amine oxidase, copper containing 1 K11182 126 3e-27	103081647 zinc-type alcohol dehydrogenase-like protein C... 173 6e-46	103081647 zinc-type alcohol dehydrogenase-like protein C... 221 2e-64	103083667 alcohol dehydrogenase 4-like K13954 225 3e-65	103084152 SELENBP1; selenium binding protein 1 K17285 926 0.0	103082579 SARDH; sarcosine dehydrogenase K00314 1703 0.0	103068762 uncharacterized LOC103068762 K00219 140 1e-31	103068762 uncharacterized LOC103068762 K00219 127 2e-27	103081613 PDPR; pyruvate dehydrogenase phosphatase regul... K17509 390 3e-118	103081304 DMGDH; dimethylglycine dehydrogenase K00315 283 6e-79	103089800 choline monooxygenase, chloroplastic-like K00479 83.2 3e-14	103076969 KDM4C; lysine (K)-specific demethylase 4C K06709 263 2e-71	103072576 KDM5B; lysine demethylase 5B K11446 272 2e-74	103076969 KDM4C; lysine (K)-specific demethylase 4C K06709 1977 0.0	103068816 ALKBH1; alkB homolog 1, histone H2A dioxygenase K10765 671 0.0	NA	NA	103076521 KDM2A; lysine demethylase 2A K10276 191 4e-49	103089800 choline monooxygenase, chloroplastic-like K00479 387 5e-128	NA
				oor	Orcinus orca (killer whale)	RefSeq	NA	NA	NA	NA	NA	101269237 glutathione S-transferase theta-1-like K00799 92.4 5e-19	101281736 DMGDH; dimethylglycine dehydrogenase, mitochon... K00315 138 1e-30	101273117 KDM1A; lysine-specific histone demethylase 1A ... K11450 1785 0.0	NA	101275749 TKT; transketolase K00615 133 1e-29	101272078 PIPOX; peroxisomal sarcosine oxidase K00306 164 3e-43	101272078 PIPOX; peroxisomal sarcosine oxidase K00306 712 0.0	101279845 AOC1; amiloride-sensitive amine oxidase [coppe... K11182 119 5e-25	101279594 SORD; sorbitol dehydrogenase isoform X1 K00008 89.4 9e-17	NA	101269318 ADHFE1; hydroxyacid-oxoacid transhydrogenase, ... K11173 101 2e-20	101278783 SELENBP1; selenium-binding protein 1 isoform X1 K17285 919 0.0	101269445 SARDH; sarcosine dehydrogenase, mitochondrial K00314 1701 0.0	NA	NA	101282657 PDPR; pyruvate dehydrogenase phosphatase regul... K17509 390 3e-118	101281736 DMGDH; dimethylglycine dehydrogenase, mitochon... K00315 284 3e-79	NA	101278833 KDM4C; lysine-specific demethylase 4C isoform X1 K06709 263 2e-71	101288712 KDM5B; lysine-specific demethylase 5B K11446 271 1e-73	101278833 KDM4C; lysine-specific demethylase 4C isoform X1 K06709 1979 0.0	101284450 ALKBH1; alkylated DNA repair protein alkB homo... K10765 665 0.0	NA	NA	101280158 KDM2B; lysine-specific demethylase 2B K10276 187 1e-47	NA	NA
				dle	Delphinapterus leucas (beluga whale)	RefSeq	NA	NA	NA	NA	NA	111163016 glutathione S-transferase theta-3-like K00799 89.7 3e-18	111184963 DMGDH; dimethylglycine dehydrogenase, mitochon... K00315 136 5e-30	111163462 KDM1A; lysine-specific histone demethylase 1A ... K11450 1773 0.0	NA	111174285 TKT; transketolase K00615 132 2e-29	111185986 PIPOX; peroxisomal sarcosine oxidase K00306 164 4e-43	111185986 PIPOX; peroxisomal sarcosine oxidase K00306 710 0.0	111182632 AOC1; amiloride-sensitive amine oxidase [coppe... K11182 125 1e-26	111181643 SORD; sorbitol dehydrogenase isoform X1 K00008 89.7 7e-17	NA	111185580 ADHFE1; hydroxyacid-oxoacid transhydrogenase, ... K11173 101 2e-20	111169796 SELENBP1; methanethiol oxidase isoform X1 K17285 891 0.0	111177031 SARDH; sarcosine dehydrogenase, mitochondrial ... K00314 1702 0.0	NA	NA	111179521 PDPR; LOW QUALITY PROTEIN	111184963 DMGDH; dimethylglycine dehydrogenase, mitochon... K00315 283 4e-79	NA	111174667 KDM4C; lysine-specific demethylase 4C isoform X1 K06709 263 3e-71	111168309 KDM5B; lysine-specific demethylase 5B K11446 271 1e-73	111174667 KDM4C; lysine-specific demethylase 4C isoform X1 K06709 1977 0.0	111176207 ALKBH1; nucleic acid dioxygenase ALKBH1 K10765 667 0.0	NA	NA	111183686 KDM2A; lysine-specific demethylase 2A isoform X1 K10276 191 4e-49	NA	NA
				pcad	Physeter catodon (sperm whale)	RefSeq	NA	NA	NA	NA	NA	102973733 glutathione S-transferase theta-3-like isofor... K00799 89.0 7e-18	102991899 DMGDH; dimethylglycine dehydrogenase, mitocho... K00315 132 9e-29	102995575 KDM1A; lysine-specific histone demethylase 1A... K11450 1721 0.0	NA	102984941 TKT; transketolase isoform X1 K00615 123 2e-26	102976563 PIPOX; peroxisomal sarcosine oxidase K00306 164 3e-43	102976563 PIPOX; peroxisomal sarcosine oxidase K00306 709 0.0	102985231 AOC1; amiloride-sensitive amine oxidase [copp... K11182 123 5e-26	102981348 SORD; sorbitol dehydrogenase K00008 89.4 9e-17	NA	102989675 ADHFE1; LOW QUALITY PROTEIN	102990744 SELENBP1; methanethiol oxidase K17285 923 0.0	114485461 sarcosine dehydrogenase, mitochondrial-like 509 2e-170	NA	NA	102990415 PDPR; pyruvate dehydrogenase phosphatase regu... K17509 388 1e-117	102991899 DMGDH; dimethylglycine dehydrogenase, mitocho... K00315 283 8e-79	NA	102986762 KDM4C; lysine-specific demethylase 4C isoform X3 K06709 264 2e-71	102983382 KDM5B; lysine-specific demethylase 5B isoform X1 K11446 271 1e-73	102986762 KDM4C; lysine-specific demethylase 4C isoform X3 K06709 1976 0.0	102996790 ALKBH1; nucleic acid dioxygenase ALKBH1 K10765 686 0.0	NA	NA	102995738 KDM2A; lysine-specific demethylase 2A isoform X1 K10276 191 4e-49	NA	NA
				ecb	Equus caballus (horse)	RefSeq	NA	NA	NA	NA	NA	100050322 glutathione S-transferase theta-1 isoform X1 K00799 89.0 6e-18	100073267 DMGDH; dimethylglycine dehydrogenase, mitochon... K00315 134 3e-29	100071646 KDM1A; lysine-specific histone demethylase 1A ... K11450 1769 0.0	NA	100034031 TKT; transketolase K00615 142 9e-33	100059605 PIPOX; peroxisomal sarcosine oxidase isoform X1 K00306 163 8e-43	100059605 PIPOX; peroxisomal sarcosine oxidase isoform X1 K00306 695 0.0	100063930 AOC1; amiloride-sensitive amine oxidase [coppe... K11182 131 1e-28	NA	NA	100063782 ADHFE1; hydroxyacid-oxoacid transhydrogenase, ... K11173 104 2e-21	111773526 selenium-binding protein 1 K17285 888 0.0	100069193 SARDH; sarcosine dehydrogenase, mitochondrial K00314 1712 0.0	NA	NA	100055025 PDPR; pyruvate dehydrogenase phosphatase regul... K17509 402 8e-123	100073267 DMGDH; dimethylglycine dehydrogenase, mitochon... K00315 290 3e-81	NA	100060699 KDM4C; lysine-specific demethylase 4C isoform X1 K06709 265 3e-72	100064707 KDM5B; LOW QUALITY PROTEIN	100060699 KDM4C; lysine-specific demethylase 4C isoform X1 K06709 1986 0.0	100059544 ALKBH1; nucleic acid dioxygenase ALKBH1 isofor... K10765 690 0.0	NA	NA	100052955 KDM2A; lysine-specific demethylase 2A isoform X2 K10276 191 4e-49	NA	NA
				epz	Equus przewalskii (Przewalski's horse)	RefSeq	NA	NA	NA	NA	NA	103561732 glutathione S-transferase theta-1-like K00799 80.9 3e-15	103548668 DMGDH; dimethylglycine dehydrogenase K00315 137 4e-30	103551290 KDM1A; lysine demethylase 1A K11450 1553 0.0	NA	103546515 TKT; transketolase K00615 139 2e-31	103554647 PIPOX; pipecolic acid and sarcosine oxidase K00306 163 8e-43	103554647 PIPOX; pipecolic acid and sarcosine oxidase K00306 695 0.0	103544966 AOC1; amine oxidase, copper containing 1 K11182 131 9e-29	NA	NA	103555251 ADHFE1; alcohol dehydrogenase, iron containing 1 K11173 104 1e-21	103547662 SELENBP1; selenium binding protein 1 K17285 885 0.0	103564041 SARDH; sarcosine dehydrogenase K00314 1645 0.0	NA	NA	103542407 PDPR; pyruvate dehydrogenase phosphatase regul... K17509 402 8e-123	103548668 DMGDH; dimethylglycine dehydrogenase K00315 291 2e-81	NA	103557275 KDM4C; lysine demethylase 4C K06709 265 3e-73	103555110 KDM5B; lysine demethylase 5B K11446 273 1e-74	103557275 KDM4C; lysine demethylase 4C K06709 1483 0.0	103561772 ALKBH1; alkB homolog 1, histone H2A dioxygenase K10765 649 0.0	NA	NA	103559839 KDM2A; lysine demethylase 2A K10276 191 4e-49	NA	NA
				eai	Equus asinus (ass)	RefSeq	NA	NA	NA	NA	NA	106847117 glutathione S-transferase theta-1 K00799 80.5 6e-15	106841177 DMGDH; dimethylglycine dehydrogenase K00315 135 1e-29	106839994 KDM1A; lysine demethylase 1A K11450 1605 0.0	NA	106822998 TKT; transketolase K00615 137 4e-31	106824605 PIPOX; pipecolic acid and sarcosine oxidase K00306 164 5e-43	106824605 PIPOX; pipecolic acid and sarcosine oxidase K00306 696 0.0	106823380 AOC1; amine oxidase, copper containing 1 K11182 130 2e-28	NA	NA	106829414 ADHFE1; alcohol dehydrogenase, iron containing 1 K11173 103 2e-21	106846504 SELENBP1; selenium binding protein 1 K17285 891 0.0	106845348 SARDH; sarcosine dehydrogenase K00314 1714 0.0	NA	NA	106823443 PDPR; pyruvate dehydrogenase phosphatase regul... K17509 399 2e-121	106841177 DMGDH; dimethylglycine dehydrogenase K00315 290 3e-81	NA	106837522 KDM4C; lysine demethylase 4C K06709 265 4e-72	106840227 KDM5B; lysine demethylase 5B K11446 275 6e-75	106837522 KDM4C; lysine demethylase 4C K06709 1986 0.0	106834809 ALKBH1; alkB homolog 1, histone H2A dioxygenase K10765 688 0.0	NA	NA	106833507 KDM2A; lysine demethylase 2A K10276 191 4e-49	NA	NA
				myb	Myotis brandtii (Brandt's bat)	RefSeq	NA	NA	NA	NA	NA	102239300 glutathione S-transferase theta-1 K00799 84.0 4e-16	102246690 DMGDH; dimethylglycine dehydrogenase K00315 138 2e-30	102261213 KDM1A; lysine demethylase 1A K11450 1603 0.0	NA	102256803 TKT; transketolase K00615 139 3e-31	102262000 PIPOX; pipecolic acid and sarcosine oxidase K00306 154 2e-39	102262000 PIPOX; pipecolic acid and sarcosine oxidase K00306 676 0.0	102254129 AOC2; amine oxidase, copper containing 2 K00276 117 3e-24	102253534 SORD; sorbitol dehydrogenase K00008 89.0 1e-16	NA	102251413 ADHFE1; alcohol dehydrogenase, iron containing 1 K11173 101 1e-20	102238729 SELENBP1; selenium binding protein 1 K17285 919 0.0	102263827 SARDH; sarcosine dehydrogenase K00314 792 0.0	NA	NA	102246690 DMGDH; dimethylglycine dehydrogenase K00315 387 2e-117	102246690 DMGDH; dimethylglycine dehydrogenase K00315 284 2e-79	NA	102257879 KDM4C; lysine demethylase 4C K06709 264 9e-72	102256904 lysine-specific demethylase 5B 272 8e-75	102257879 KDM4C; lysine demethylase 4C K06709 1934 0.0	102250982 ALKBH1; alkB homolog 1, histone H2A dioxygenase K10765 667 0.0	NA	NA	102249116 KDM2A; lysine demethylase 2A K10276 191 4e-49	NA	NA
				myd	Myotis davidii	RefSeq	NA	NA	NA	NA	NA	102761414 glutathione S-transferase theta-1 K00799 81.6 2e-15	102758327 DMGDH; dimethylglycine dehydrogenase K00315 137 2e-30	102754604 KDM1A; lysine demethylase 1A K11450 1618 0.0	NA	102760871 TKT; transketolase K00615 140 7e-32	102772313 PIPOX; pipecolic acid and sarcosine oxidase K00306 151 2e-38	102772313 PIPOX; pipecolic acid and sarcosine oxidase K00306 680 0.0	102758778 AOC2; amine oxidase, copper containing 2 K00276 114 2e-23	102753022 SORD; sorbitol dehydrogenase K00008 92.8 5e-18	NA	102753736 ADHFE1; alcohol dehydrogenase, iron containing 1 K11173 99.4 1e-19	102757665 SELENBP1; selenium binding protein 1 K17285 921 0.0	102763367 SARDH; sarcosine dehydrogenase K00314 397 7e-121	NA	NA	102758327 DMGDH; dimethylglycine dehydrogenase K00315 346 3e-102	102758327 DMGDH; dimethylglycine dehydrogenase K00315 232 2e-61	NA	102769560 KDM4C; lysine demethylase 4C K06709 265 4e-72	102762785 KDM5B; lysine demethylase 5B K11446 269 7e-73	102769560 KDM4C; lysine demethylase 4C K06709 1917 0.0	102774082 ALKBH1; alkB homolog 1, histone H2A dioxygenase K10765 671 0.0	NA	NA	102768553 KDM2A; lysine demethylase 2A K10276 191 4e-49	NA	NA
				mna	Miniopterus natalensis	RefSeq	NA	NA	NA	NA	NA	107530527 glutathione S-transferase theta-2B-like K00799 87.0 3e-17	107524549 PDPR; pyruvate dehydrogenase phosphatase regul... K17509 107 6e-21	107538326 KDM1A; lysine-specific histone demethylase 1A K11450 1638 0.0	NA	107540755 TKTL2; transketolase-like protein 2 K00615 141 3e-32	107528762 PIPOX; peroxisomal sarcosine oxidase K00306 158 5e-41	107528762 PIPOX; peroxisomal sarcosine oxidase K00306 689 0.0	107524935 AOC1; amiloride-sensitive amine oxidase [coppe... K11182 127 2e-27	107535800 SORD; sorbitol dehydrogenase K00008 93.6 3e-18	NA	107532156 ADHFE1; hydroxyacid-oxoacid transhydrogenase, ... K11173 97.4 3e-19	107540785 SELENBP1; selenium-binding protein 1 K17285 914 0.0	107524617 SARDH; sarcosine dehydrogenase, mitochondrial K00314 1751 0.0	NA	NA	107524617 SARDH; sarcosine dehydrogenase, mitochondrial K00314 393 5e-119	107524617 SARDH; sarcosine dehydrogenase, mitochondrial K00314 273 4e-75	NA	107526696 KDM4A; lysine-specific demethylase 4A K06709 263 2e-71	107536012 KDM5B; lysine-specific demethylase 5B K11446 276 1e-75	107538119 KDM4C; lysine-specific demethylase 4C isoform X1 K06709 1956 0.0	107542757 ALKBH1; DNA oxidative demethylase ALKBH1 K10765 650 0.0	NA	NA	107533588 KDM2A; lysine-specific demethylase 2A isoform X1 K10276 191 4e-49	NA	NA
				hai	Hipposideros armiger (great roundleaf bat)	RefSeq	NA	NA	NA	NA	NA	109394911 glutathione S-transferase theta-3-like K00799 90.5 2e-18	109384793 PDPR; pyruvate dehydrogenase phosphatase regul... K17509 108 3e-21	109375888 KDM1A; lysine demethylase 1A K11450 1582 0.0	NA	109386950 TKTL2; transketolase like 2 K00615 150 2e-35	109385148 PIPOX; pipecolic acid and sarcosine oxidase K00306 167 3e-44	109385148 PIPOX; pipecolic acid and sarcosine oxidase K00306 697 0.0	109395770 AOC2; amine oxidase, copper containing 2 K00276 115 2e-23	NA	NA	109376633 ADHFE1; alcohol dehydrogenase, iron containing 1 K11173 106 4e-22	109378787 SELENBP1; selenium binding protein 1 153 2e-41	109381141 SARDH; sarcosine dehydrogenase K00314 1735 0.0	NA	NA	109384793 PDPR; pyruvate dehydrogenase phosphatase regul... K17509 400 4e-122	109381141 SARDH; sarcosine dehydrogenase K00314 277 1e-76	NA	109390558 KDM4D; lysine demethylase 4D K06709 256 1e-72	109380463 KDM5B; lysine demethylase 5B K11446 269 4e-73	109394570 KDM4C; lysine demethylase 4C K06709 1944 0.0	NA	NA	NA	109384201 KDM2A; lysine demethylase 2A K10276 191 5e-49	NA	NA
				dro	Desmodus rotundus (common vampire bat)	RefSeq	NA	NA	NA	NA	NA	112310820 glutathione S-transferase theta-3-like isoform X1 K00799 91.3 1e-18	112307504 DMGDH; dimethylglycine dehydrogenase, mitochon... K00315 133 5e-29	112299203 KDM1A; lysine-specific histone demethylase 1A K11450 1603 0.0	NA	112312672 TKTL2; transketolase-like protein 2 K00615 152 4e-36	112308935 PIPOX; peroxisomal sarcosine oxidase K00306 155 1e-39	112308935 PIPOX; peroxisomal sarcosine oxidase K00306 677 0.0	112308354 AOC1; amiloride-sensitive amine oxidase [coppe... K11182 122 1e-25	112311829 SORD; sorbitol dehydrogenase K00008 87.0 5e-16	NA	112315590 ADHFE1; hydroxyacid-oxoacid transhydrogenase, ... K11173 99.8 8e-20	112316212 SELENBP1; methanethiol oxidase isoform X1 K17285 905 0.0	112306574 SARDH; sarcosine dehydrogenase, mitochondrial K00314 1641 0.0	NA	NA	112300755 PDPR; pyruvate dehydrogenase phosphatase regul... K17509 387 3e-117	112307504 DMGDH; dimethylglycine dehydrogenase, mitochon... K00315 280 5e-78	NA	112317538 lysine-specific demethylase 4D-like K06709 258 2e-72	112310318 lysine-specific demethylase 5D-like isoform X1 300 2e-83	112302738 KDM4C; lysine-specific demethylase 4C K06709 1912 0.0	112311489 ALKBH1; nucleic acid dioxygenase ALKBH1 K10765 671 0.0	NA	NA	112317322 KDM2A; lysine-specific demethylase 2A K10276 191 4e-49	NA	NA
				pale	Pteropus alecto (black flying fox)	RefSeq	NA	NA	NA	NA	NA	102883292 glutathione S-transferase theta-3 K00799 89.4 5e-18	102895924 DMGDH; dimethylglycine dehydrogenase, mitocho... K00315 134 3e-29	102887129 KDM1A; lysine-specific histone demethylase 1A... K11450 1753 0.0	NA	102895016 TKTL2; transketolase-like protein 2 K00615 148 2e-34	102880215 PIPOX; LOW QUALITY PROTEIN	102880215 PIPOX; LOW QUALITY PROTEIN	102880369 AOC1; amiloride-sensitive amine oxidase [copp... K11182 135 8e-30	102895692 SORD; sorbitol dehydrogenase K00008 87.4 5e-16	NA	102888458 ADHFE1; hydroxyacid-oxoacid transhydrogenase,... K11173 99.4 2e-19	102891555 SELENBP1; methanethiol oxidase K17285 884 0.0	102882489 SARDH; sarcosine dehydrogenase, mitochondrial... K00314 1642 0.0	NA	NA	102882489 SARDH; sarcosine dehydrogenase, mitochondrial... K00314 388 5e-117	102895924 DMGDH; dimethylglycine dehydrogenase, mitocho... K00315 275 4e-76	NA	102899019 KDM4C; lysine-specific demethylase 4C isoform X1 K06709 266 3e-72	102878118 KDM5A; lysine-specific demethylase 5A K11446 268 1e-72	102899019 KDM4C; lysine-specific demethylase 4C isoform X1 K06709 1965 0.0	102898560 ALKBH1; nucleic acid dioxygenase ALKBH1 K10765 680 0.0	NA	NA	102893981 KDM2A; lysine-specific demethylase 2A isoform X1 K10276 191 4e-49	NA	NA
				ray	Rousettus aegyptiacus (Egyptian rousette)	RefSeq	NA	NA	NA	NA	NA	107500690 glutathione S-transferase theta-1-like K00799 88.6 1e-17	107497232 DMGDH; dimethylglycine dehydrogenase, mitochon... K00315 132 1e-28	107513066 KDM1A; lysine-specific histone demethylase 1A ... K11450 1772 0.0	NA	107515611 TKTL2; transketolase-like protein 2 K00615 151 8e-36	107507766 PIPOX; peroxisomal sarcosine oxidase isoform X1 K00306 154 3e-39	107507766 PIPOX; peroxisomal sarcosine oxidase isoform X1 K00306 680 0.0	107520313 AOC1; amiloride-sensitive amine oxidase [coppe... K11182 134 9e-30	107514951 SORD; sorbitol dehydrogenase isoform X1 K00008 81.6 4e-14	NA	107514812 ADHFE1; hydroxyacid-oxoacid transhydrogenase, ... K11173 103 5e-21	107499053 SELENBP1; selenium-binding protein 1 K17285 888 0.0	107506266 SARDH; LOW QUALITY PROTEIN	NA	NA	107506266 SARDH; LOW QUALITY PROTEIN	107497232 DMGDH; dimethylglycine dehydrogenase, mitochon... K00315 273 2e-75	NA	107519315 KDM4C; lysine-specific demethylase 4C isoform X1 K06709 264 9e-72	107509747 KDM5A; lysine-specific demethylase 5A K11446 270 4e-73	107519315 KDM4C; lysine-specific demethylase 4C isoform X1 K06709 1955 0.0	107516675 ALKBH1; DNA oxidative demethylase ALKBH1 K10765 684 0.0	NA	NA	107503783 KDM2A; lysine-specific demethylase 2A isoform X1 K10276 191 5e-49	NA	NA
				mjv	Manis javanica (Malayan pangolin)	RefSeq	NA	NA	NA	NA	NA	108387168 glutathione S-transferase theta-1-like K00799 92.0 5e-19	108398417 DMGDH; dimethylglycine dehydrogenase, mitochon... K00315 131 2e-28	108391096 KDM1A; lysine-specific histone demethylase 1A K11450 1721 0.0	NA	108408292 TKT; transketolase K00615 132 2e-29	108408270 PIPOX; peroxisomal sarcosine oxidase isoform X1 K00306 154 3e-39	108408270 PIPOX; peroxisomal sarcosine oxidase isoform X1 K00306 674 0.0	108391836 AOC1; amiloride-sensitive amine oxidase [coppe... K11182 129 6e-28	NA	NA	108407685 ADHFE1; hydroxyacid-oxoacid transhydrogenase, ... K11173 105 7e-22	108406309 SELENBP1; selenium-binding protein 1 K17285 902 0.0	108388196 sarcosine dehydrogenase, mitochondrial K00314 1038 0.0	NA	NA	108404997 PDPR; pyruvate dehydrogenase phosphatase regul... K17509 392 8e-119	108398417 DMGDH; dimethylglycine dehydrogenase, mitochon... K00315 266 2e-73	108388821 salicylate 5-hydroxylase, large oxygenase comp... K16319 79.7 3e-13	108391385 KDM4B; lysine-specific demethylase 4B K06709 263 3e-71	108396319 KDM5B; lysine-specific demethylase 5B K11446 271 9e-74	108396610 lysine-specific demethylase 4C-like 630 0.0	108391165 ALKBH1; DNA demethylase ALKBH1 K10765 671 0.0	NA	NA	108393149 KDM2A; lysine-specific demethylase 2A K10276 192 4e-49	108388821 salicylate 5-hydroxylase, large oxygenase comp... K16319 105 4e-22	NA
				lav	Loxodonta africana (African savanna elephant)	RefSeq	NA	NA	NA	NA	NA	100677494 glutathione S-transferase theta-1-like isoform X2 K00799 82.0 2e-15	100671550 DMGDH; dimethylglycine dehydrogenase, mitochon... K00315 139 1e-30	100663912 KDM1A; lysine-specific histone demethylase 1A ... K11450 1714 0.0	NA	100656150 TKTL2; transketolase-like protein 2 isoform X1 K00615 142 2e-32	100673983 PIPOX; peroxisomal sarcosine oxidase K00306 159 3e-41	100673983 PIPOX; peroxisomal sarcosine oxidase K00306 667 0.0	100675868 AOC2; retina-specific copper amine oxidase K00276 125 1e-26	100657356 alcohol dehydrogenase E chain K13951 82.4 3e-14	NA	100674318 ADHFE1; hydroxyacid-oxoacid transhydrogenase, ... K11173 78.6 1e-12	100674148 SELENBP1; selenium-binding protein 1 K17285 898 0.0	100677707 LOW QUALITY PROTEIN	NA	NA	100670830 PDPR; pyruvate dehydrogenase phosphatase regul... K17509 402 9e-123	100671550 DMGDH; dimethylglycine dehydrogenase, mitochon... K00315 267 2e-73	NA	100676158 lysine-specific demethylase 4D-like K06709 257 1e-71	100675094 KDM5B; lysine-specific demethylase 5B isoform X2 K11446 272 1e-74	100673362 KDM4C; lysine-specific demethylase 4C isoform X1 K06709 1939 0.0	100657345 ALKBH1; nucleic acid dioxygenase ALKBH1 K10765 677 0.0	NA	NA	100672180 KDM2A; LOW QUALITY PROTEIN	NA	NA
				tmu	Trichechus manatus latirostris (Florida manatee)	RefSeq	NA	NA	NA	NA	NA	101349477 LOW QUALITY PROTEIN	101355257 dimethylglycine dehydrogenase, mitochondrial K00315 139 5e-31	101347919 lysine-specific histone demethylase 1A K11450 1619 0.0	NA	101342938 transketolase-like protein 2 isoform X1 K00615 148 1e-34	101354539 peroxisomal sarcosine oxidase K00306 156 3e-40	101354539 peroxisomal sarcosine oxidase K00306 668 0.0	101356291 amiloride-sensitive amine oxidase [copper-cont... K11182 125 1e-26	101350069 alcohol dehydrogenase S chain-like K13951 77.0 3e-12	NA	NA	101343667 selenium-binding protein 1 isoform X2 K17285 867 0.0	101344177 sarcosine dehydrogenase, mitochondrial K00314 1682 0.0	NA	NA	101344427 pyruvate dehydrogenase phosphatase regulatory ... K17509 396 2e-120	101355257 dimethylglycine dehydrogenase, mitochondrial K00315 282 2e-78	NA	101340534 lysine-specific demethylase 4C isoform X1 K06709 263 2e-71	101361602 lysine-specific demethylase 5B K11446 273 3e-74	101340534 lysine-specific demethylase 4C isoform X1 K06709 1963 0.0	101341710 nucleic acid dioxygenase ALKBH1 K10765 692 0.0	NA	NA	111821051 lysine-specific demethylase 2B-like isoform X1 K10276 185 7e-50	NA	NA
				mdo	Monodelphis domestica (opossum)	RefSeq	NA	NA	NA	NA	NA	100016032 GSTT2B; glutathione S-transferase theta 2B K00799 94.7 7e-20	100032620 DMGDH; dimethylglycine dehydrogenase K00315 134 2e-29	100025161 KDM1A; lysine demethylase 1A K11450 1531 0.0	NA	100014601 TKT; transketolase K00615 144 2e-33	100025469 PIPOX; pipecolic acid and sarcosine oxidase K00306 156 3e-40	100025469 PIPOX; pipecolic acid and sarcosine oxidase K00306 555 0.0	100011232 AOC2; amine oxidase, copper containing 2 K00276 120 5e-25	100012620 SORD; sorbitol dehydrogenase K00008 86.7 1e-15	NA	100029272 ADHFE1; alcohol dehydrogenase, iron containing 1 K11173 107 9e-23	100018267 SELENBP1; selenium binding protein 1 K17285 865 0.0	100018850 SARDH; sarcosine dehydrogenase K00314 1604 0.0	NA	NA	100011013 PDPR; pyruvate dehydrogenase phosphatase regul... K17509 412 2e-126	100032620 DMGDH; dimethylglycine dehydrogenase K00315 285 1e-79	NA	100025487 KDM4A; lysine-specific demethylase 4A K06709 261 1e-72	100011885 KDM5B; lysine demethylase 5B K11446 280 7e-77	100018628 KDM4C; lysine demethylase 4C K06709 1785 0.0	100021933 ALKBH1; alkB homolog 1, histone H2A dioxygenase K10765 599 0.0	NA	NA	100029240 KDM2A; lysine demethylase 2A K10276 192 3e-49	NA	NA
				shr	Sarcophilus harrisii (Tasmanian devil)	RefSeq	NA	NA	NA	NA	NA	100929215 GSTT2B; glutathione S-transferase theta-2B K00799 90.5 2e-18	100931635 DMGDH; dimethylglycine dehydrogenase, mitochon... K00315 131 2e-28	100923421 KDM1A; LOW QUALITY PROTEIN	NA	100920276 TKT; transketolase K00615 144 3e-33	111720803 PIPOX; peroxisomal sarcosine oxidase K00306 157 1e-40	111720803 PIPOX; peroxisomal sarcosine oxidase K00306 582 0.0	100916389 membrane primary amine oxidase K00276 125 9e-27	NA	NA	100918954 ADHFE1; hydroxyacid-oxoacid transhydrogenase, ... K11173 120 6e-27	100921000 SELENBP1; methanethiol oxidase isoform X2 K17285 843 0.0	100925921 SARDH; sarcosine dehydrogenase, mitochondrial ... K00314 1613 0.0	NA	NA	100932752 PDPR; pyruvate dehydrogenase phosphatase regul... K17509 427 3e-132	100931635 DMGDH; dimethylglycine dehydrogenase, mitochon... K00315 285 2e-79	NA	100930851 KDM4C; lysine-specific demethylase 4C isoform X4 K06709 263 4e-71	100925521 KDM5B; lysine-specific demethylase 5B isoform X1 K11446 279 4e-76	100930851 KDM4C; lysine-specific demethylase 4C isoform X4 K06709 1761 0.0	100919106 ALKBH1; nucleic acid dioxygenase ALKBH1 K10765 595 0.0	NA	NA	100925042 KDM2A; lysine-specific demethylase 2A isoform X1 K10276 192 3e-49	NA	NA
				pcw	Phascolarctos cinereus (koala)	RefSeq	NA	NA	NA	NA	NA	110202534 glutathione S-transferase theta-2-like isoform X1 K00799 91.7 1e-18	110216593 DMGDH; dimethylglycine dehydrogenase, mitochon... K00315 133 5e-29	110206041 KDM1A; lysine-specific histone demethylase 1A ... K11450 1533 0.0	NA	110204174 transketolase K00615 141 3e-32	110192288 PIPOX; peroxisomal sarcosine oxidase K00306 154 3e-39	110192288 PIPOX; peroxisomal sarcosine oxidase K00306 561 0.0	110201979 AOC1; amiloride-sensitive amine oxidase [coppe... K11182 127 3e-27	110223657 SORD; sorbitol dehydrogenase isoform X1 K00008 79.3 3e-13	110223657 SORD; sorbitol dehydrogenase isoform X1 K00008 95.1 6e-19	110219024 ADHFE1; hydroxyacid-oxoacid transhydrogenase, ... K11173 123 8e-28	110220866 SELENBP1; selenium-binding protein 1 K17285 839 0.0	110205373 SARDH; sarcosine dehydrogenase, mitochondrial ... K00314 1563 0.0	NA	NA	110192409 PDPR; LOW QUALITY PROTEIN	110216593 DMGDH; dimethylglycine dehydrogenase, mitochon... K00315 280 1e-77	NA	110221590 KDM4C; lysine-specific demethylase 4C isoform X1 K06709 262 4e-71	110219561 KDM5B; lysine-specific demethylase 5B isoform X1 K11446 281 5e-77	110221590 KDM4C; lysine-specific demethylase 4C isoform X1 K06709 1772 0.0	110208274 ALKBH1; nucleic acid dioxygenase ALKBH1 isofor... K10765 607 0.0	NA	NA	110195381 KDM2A; lysine-specific demethylase 2A isoform X1 K10276 192 3e-49	NA	NA
				oaa	Ornithorhynchus anatinus (platypus)	RefSeq	NA	NA	NA	NA	NA	100085213 glutathione S-transferase theta-1 K00799 94.0 1e-19	100088110 DMGDH; dimethylglycine dehydrogenase, mitochon... K00315 137 4e-30	100086658 KDM1A; lysine-specific histone demethylase 1A ... K11450 1491 0.0	NA	103170672 TKTL1; transketolase-like protein 1 K00615 145 1e-33	100079754 PIPOX; peroxisomal sarcosine oxidase isoform X1 K00306 146 2e-36	100079754 PIPOX; peroxisomal sarcosine oxidase isoform X1 K00306 540 0.0	100092837 amiloride-sensitive amine oxidase [copper-cont... K11182 139 3e-31	NA	NA	100080980 ADHFE1; hydroxyacid-oxoacid transhydrogenase, ... K11173 120 4e-27	103165184 SELENBP1; methanethiol oxidase K17285 788 0.0	100073946 SARDH; sarcosine dehydrogenase, mitochondrial ... K00314 1620 0.0	NA	NA	100074338 PDPR; pyruvate dehydrogenase phosphatase regul... K17509 417 1e-128	100088110 DMGDH; dimethylglycine dehydrogenase, mitochon... K00315 283 6e-79	NA	100077720 KDM4A; lysine-specific demethylase 4A K06709 262 4e-71	100080164 KDM5A; lysine-specific demethylase 5A isoform X1 K11446 289 1e-79	100681304 KDM4C; lysine-specific demethylase 4C isoform X1 K06709 650 0.0	100073502 ALKBH1; nucleic acid dioxygenase ALKBH1 K10765 554 0.0	NA	NA	100084241 KDM2A; LOW QUALITY PROTEIN	NA	NA
		Birds		gga	Gallus gallus (chicken)	RefSeq	NA	NA	NA	NA	NA	769847 GSTT1L; glutathione S-transferase theta-1 K00799 84.0 4e-16	416370 DMGDH; dimethylglycine dehydrogenase, mitochondrial K00315 139 6e-31	419571 KDM1A; lysine-specific histone demethylase 1A iso... K11450 1483 0.0	NA	415991 TKT; transketolase K00615 151 1e-35	771808 PIPOX; peroxisomal sarcosine oxidase isoform X1 K00306 142 6e-35	771808 PIPOX; peroxisomal sarcosine oxidase isoform X1 K00306 443 1e-150	100858159 AOC1; amiloride-sensitive amine oxidase [coppe... K11182 114 4e-23	NA	NA	426446 ADHFE1; hydroxyacid-oxoacid transhydrogenase, mit... K11173 122 1e-27	425664 SELENBP1; selenium-binding protein 1 K17285 766 0.0	417146 SARDH; sarcosine dehydrogenase, mitochondrial K00314 1536 0.0	NA	NA	415683 PDPR; pyruvate dehydrogenase phosphatase regulato... K17509 412 2e-126	416370 DMGDH; dimethylglycine dehydrogenase, mitochondrial K00315 288 2e-80	NA	424571 KDM4A; lysine-specific demethylase 4A K06709 265 4e-72	418148 KDM5A; lysine-specific demethylase 5A isoform X1 K11446 300 3e-83	427231 KDM4C; lysine-specific demethylase 4C isoform X1 K06709 1669 0.0	428898 ALKBH1; nucleic acid dioxygenase ALKBH1 K10765 511 1e-177	NA	NA	425999 KDM2A; lysine-specific demethylase 2A isoform X1 K10276 189 2e-48	NA	NA
				mgp	Meleagris gallopavo (turkey)	RefSeq	NA	NA	NA	NA	NA	100538440 glutathione S-transferase theta-1-like K00799 77.4 6e-14	100545898 PDPR; pyruvate dehydrogenase phosphatase regul... K17509 115 2e-23	100544521 KDM1A; lysine-specific histone demethylase 1A K11450 1538 0.0	NA	100545441 TKT; transketolase K00615 147 2e-34	100540414 PIPOX; peroxisomal sarcosine oxidase isoform X1 K00306 105 2e-22	100540414 PIPOX; peroxisomal sarcosine oxidase isoform X1 K00306 377 3e-125	100548064 LOW QUALITY PROTEIN	100545163 alcohol dehydrogenase 1 K13951 78.2 9e-13	NA	100542368 ADHFE1; hydroxyacid-oxoacid transhydrogenase, ... K11173 122 1e-27	100543741 SELENBP1; methanethiol oxidase isoform X1 K17285 761 0.0	100544931 SARDH; sarcosine dehydrogenase, mitochondrial K00314 1537 0.0	NA	NA	100544931 SARDH; sarcosine dehydrogenase, mitochondrial K00314 375 3e-112	100544931 SARDH; sarcosine dehydrogenase, mitochondrial K00314 272 7e-75	NA	100550263 lysine-specific demethylase 4C-like isoform X1 K06709 264 3e-74	104912127 lysine-specific demethylase 5A-like 265 1e-75	100544296 KDM4A; lysine-specific demethylase 4A K06709 1181 0.0	100546801 ALKBH1; nucleic acid dioxygenase ALKBH1 isofor... K10765 360 3e-120	NA	NA	100551270 KDM2A; lysine-specific demethylase 2A K10276 189 2e-48	NA	NA
				cjo	Coturnix japonica (Japanese quail)	RefSeq	NA	NA	NA	NA	NA	107321445 glutathione S-transferase theta-1-like K00799 83.2 6e-16	107305932 DMGDH; dimethylglycine dehydrogenase, mitochon... K00315 138 1e-30	107323904 KDM1A; lysine-specific histone demethylase 1A ... K11450 1486 0.0	NA	107319928 TKT; transketolase K00615 152 5e-36	107322645 PIPOX; peroxisomal sarcosine oxidase K00306 145 4e-36	107322645 PIPOX; peroxisomal sarcosine oxidase K00306 436 4e-148	107325299 membrane primary amine oxidase K00276 118 2e-24	107313657 alcohol dehydrogenase 1 K13951 80.5 1e-13	NA	107310256 ADHFE1; hydroxyacid-oxoacid transhydrogenase, ... K11173 119 2e-26	107324579 methanethiol oxidase-like isoform X1 K17285 766 0.0	107321866 SARDH; sarcosine dehydrogenase, mitochondrial K00314 1544 0.0	NA	NA	107319069 PDPR; pyruvate dehydrogenase phosphatase regul... K17509 410 6e-126	107305932 DMGDH; dimethylglycine dehydrogenase, mitochon... K00315 285 1e-79	NA	107317431 KDM4A; lysine-specific demethylase 4A isoform X1 K06709 265 4e-72	107315373 KDM5A; lysine-specific demethylase 5A isoform X1 K11446 300 3e-83	107317431 KDM4A; lysine-specific demethylase 4A isoform X1 K06709 1176 0.0	107315133 ALKBH1; nucleic acid dioxygenase ALKBH1 isofor... K10765 511 6e-178	NA	NA	107314187 KDM2A; lysine-specific demethylase 2A isoform X1 K10276 192 3e-49	NA	NA
				nmel	Numida meleagris (helmeted guineafowl)	RefSeq	NA	NA	NA	NA	NA	110406241 GSTT2B; glutathione S-transferase theta-2B K00799 79.0 2e-14	110389379 DMGDH; dimethylglycine dehydrogenase, mitocho... K00315 137 3e-30	110387355 KDM1A; lysine-specific histone demethylase 1A... K11450 1525 0.0	NA	110404685 TKT; transketolase K00615 151 1e-35	110407676 PIPOX; peroxisomal sarcosine oxidase K00306 136 5e-33	110407676 PIPOX; peroxisomal sarcosine oxidase K00306 449 6e-153	110390704 AOC1; amiloride-sensitive amine oxidase [copp... K11182 123 3e-26	NA	NA	110394094 ADHFE1; hydroxyacid-oxoacid transhydrogenase,... K11173 122 1e-27	110387894 selenium-binding protein 1-A-like K17285 765 0.0	110406941 SARDH; sarcosine dehydrogenase, mitochondrial K00314 1551 0.0	NA	NA	110404251 PDPR; pyruvate dehydrogenase phosphatase regu... K17509 416 9e-128	110389379 DMGDH; dimethylglycine dehydrogenase, mitocho... K00315 286 4e-80	NA	110402235 KDM4A; lysine-specific demethylase 4A K06709 265 6e-72	110398370 KDM5A; lysine-specific demethylase 5A K11446 293 5e-81	110389566 KDM4C; lysine-specific demethylase 4C isoform X1 K06709 1635 0.0	110401394 ALKBH1; nucleic acid dioxygenase ALKBH1 K10765 518 1e-180	NA	NA	110400817 KDM2A; lysine-specific demethylase 2A isoform X1 K10276 190 1e-48	NA	NA
				apla	Anas platyrhynchos (mallard)	RefSeq	NA	NA	NA	NA	NA	101797125 glutathione S-transferase theta-1 K00799 87.8 2e-17	101802594 DMGDH; LOW QUALITY PROTEIN	101803659 KDM1A; lysine-specific histone demethylase 1A... K11450 1524 0.0	NA	101803500 TKT; transketolase K00615 147 3e-34	113845621 PIPOX; peroxisomal sarcosine oxidase K00306 153 5e-39	113845621 PIPOX; peroxisomal sarcosine oxidase K00306 443 8e-151	101792268 AOC2; retina-specific copper amine oxidase is... K00276 114 8e-24	NA	NA	101803233 ADHFE1; hydroxyacid-oxoacid transhydrogenase,... K11173 124 2e-28	101801727 LOW QUALITY PROTEIN	101793569 SARDH; sarcosine dehydrogenase, mitochondrial K00314 1556 0.0	NA	NA	101802594 DMGDH; LOW QUALITY PROTEIN	101802594 DMGDH; LOW QUALITY PROTEIN	NA	101799328 KDM4B; lysine-specific demethylase 4B isoform X1 K06709 262 6e-71	101794048 KDM5A; lysine-specific demethylase 5A isoform X1 K11446 295 1e-81	101791399 KDM4C; LOW QUALITY PROTEIN	101804369 ALKBH1; nucleic acid dioxygenase ALKBH1 isofo... K10765 495 5e-171	NA	NA	101795359 LOW QUALITY PROTEIN	NA	NA
				acyg	Anser cygnoides domesticus (swan goose)	RefSeq	NA	NA	NA	NA	NA	106031442 glutathione S-transferase theta-1-like K00799 85.1 1e-16	106042090 DMGDH; dimethylglycine dehydrogenase, mitocho... K00315 120 7e-25	106046571 KDM1A; lysine-specific histone demethylase 1A K11450 1364 0.0	NA	106048938 TKT; transketolase K00615 140 5e-32	NA	106049415 PIPOX; peroxisomal sarcosine oxidase 135 6e-35	106048001 membrane primary amine oxidase-like K00276 100 8e-19	NA	NA	106030646 ADHFE1; LOW QUALITY PROTEIN	106049835 selenium-binding protein 1-A-like isoform X1 K17285 767 0.0	106044083 SARDH; sarcosine dehydrogenase, mitochondrial K00314 1446 0.0	NA	NA	106033119 PDPR; pyruvate dehydrogenase phosphatase regu... K17509 389 1e-118	106042090 DMGDH; dimethylglycine dehydrogenase, mitocho... K00315 269 3e-74	NA	106046383 KDM4C; lysine-specific demethylase 4C isoform X1 K06709 263 2e-71	106045876 KDM5B; lysine-specific demethylase 5B isoform X1 K11446 274 8e-75	106046383 KDM4C; lysine-specific demethylase 4C isoform X1 K06709 1644 0.0	106038802 ALKBH1; alkylated DNA repair protein alkB hom... K10765 488 8e-169	NA	NA	106029324 KDM2A; lysine-specific demethylase 2A isoform X1 K10276 190 1e-48	NA	NA
				tgu	Taeniopygia guttata (zebra finch)	RefSeq	NA	NA	NA	NA	NA	100222749 glutathione S-transferase theta-1 K00799 84.3 2e-16	100231246 DMGDH; dimethylglycine dehydrogenase, mitochon... K00315 141 1e-31	100221744 KDM1A; lysine-specific histone demethylase 1A ... K11450 1532 0.0	NA	100220154 TKT; transketolase K00615 148 1e-34	101233715 PIPOX; peroxisomal sarcosine oxidase K00306 129 2e-30	101233715 PIPOX; peroxisomal sarcosine oxidase K00306 441 5e-150	101234248 membrane primary amine oxidase K00276 136 2e-30	100218703 alcohol dehydrogenase 1 K13951 80.9 1e-13	NA	100222045 ADHFE1; hydroxyacid-oxoacid transhydrogenase, ... K11173 100 5e-20	100221156 SELENBP1; methanethiol oxidase isoform X1 K17285 732 0.0	100221431 SARDH; sarcosine dehydrogenase, mitochondrial K00314 1544 0.0	NA	NA	100222798 PDPR; pyruvate dehydrogenase phosphatase regul... K17509 422 3e-130	100231246 DMGDH; dimethylglycine dehydrogenase, mitochon... K00315 291 3e-81	NA	100219686 KDM4C; lysine-specific demethylase 4C isoform X1 K06709 271 4e-74	100226987 KDM5A; lysine-specific demethylase 5A isoform X1 K11446 292 1e-80	100219686 KDM4C; lysine-specific demethylase 4C isoform X1 K06709 1578 0.0	100232482 ALKBH1; nucleic acid dioxygenase ALKBH1 K10765 513 5e-177	NA	NA	100230512 KDM2A; lysine-specific demethylase 2A K10276 189 3e-48	NA	NA
				lsr	Lonchura striata domestica (Bengalese finch)	RefSeq	NA	NA	NA	NA	NA	110481288 glutathione S-transferase theta-1 K00799 87.0 3e-17	110470993 DMGDH; LOW QUALITY PROTEIN	110484269 KDM1A; lysine-specific histone demethylase 1A K11450 1532 0.0	NA	110471998 TKT; transketolase K00615 149 6e-35	110482011 PIPOX; peroxisomal sarcosine oxidase K00306 133 8e-32	110482011 PIPOX; peroxisomal sarcosine oxidase K00306 451 8e-154	110471837 membrane primary amine oxidase isoform X1 K00276 123 5e-26	110481578 alcohol dehydrogenase 1 isoform X2 K13951 81.3 9e-14	NA	110484725 ADHFE1; hydroxyacid-oxoacid transhydrogenase, ... K11173 98.6 3e-19	110482671 SELENBP1; methanethiol oxidase K17285 723 0.0	110477625 SARDH; sarcosine dehydrogenase, mitochondrial K00314 1532 0.0	NA	NA	110476274 PDPR; pyruvate dehydrogenase phosphatase regul... K17509 414 3e-127	110470993 DMGDH; LOW QUALITY PROTEIN	NA	110471241 KDM4C; lysine-specific demethylase 4C isoform X1 K06709 265 3e-72	110469157 KDM5B; lysine-specific demethylase 5B isoform X1 K11446 272 5e-74	110471241 KDM4C; lysine-specific demethylase 4C isoform X1 K06709 1584 0.0	110477253 ALKBH1; LOW QUALITY PROTEIN	NA	NA	110484936 KDM2A; lysine-specific demethylase 2A K10276 189 3e-48	NA	NA
				scan	Serinus canaria (common canary)	RefSeq	NA	NA	NA	NA	NA	103817999 GSTT2B; glutathione S-transferase theta-2B K00799 86.7 4e-17	103819544 DMGDH; dimethylglycine dehydrogenase, mitocho... K00315 137 3e-30	103822578 KDM1A; lysine-specific histone demethylase 1A K11450 1524 0.0	NA	103816991 TKT; transketolase K00615 147 2e-34	103820302 PIPOX; peroxisomal sarcosine oxidase isoform X1 K00306 136 6e-33	103820302 PIPOX; peroxisomal sarcosine oxidase isoform X1 K00306 447 4e-152	103821576 AOC3; membrane primary amine oxidase isoform X2 K00276 127 2e-27	103826032 alcohol dehydrogenase 1 K13951 77.8 1e-12	NA	103812613 ADHFE1; hydroxyacid-oxoacid transhydrogenase,... K11173 100 4e-20	103824740 methanethiol oxidase-like K17285 732 0.0	103819130 SARDH; sarcosine dehydrogenase, mitochondrial K00314 1486 0.0	NA	NA	103816667 PDPR; pyruvate dehydrogenase phosphatase regu... K17509 432 4e-134	103819544 DMGDH; dimethylglycine dehydrogenase, mitocho... K00315 279 5e-77	NA	103819525 KDM4C; lysine-specific demethylase 4C K06709 268 3e-73	103822358 KDM5B; lysine-specific demethylase 5B isoform X1 K11446 272 3e-74	103819525 KDM4C; lysine-specific demethylase 4C K06709 1630 0.0	103826499 ALKBH1; nucleic acid dioxygenase ALKBH1 isofo... K10765 511 5e-178	NA	NA	103822131 KDM2A; LOW QUALITY PROTEIN	NA	NA
				gfr	Geospiza fortis (medium ground-finch)	RefSeq	NA	NA	NA	NA	NA	102044486 glutathione S-transferase theta-1-like K00799 78.2 2e-14	102044591 DMGDH; dimethylglycine dehydrogenase K00315 135 1e-29	102041827 KDM1A; lysine demethylase 1A K11450 1530 0.0	NA	102034890 TKT; transketolase K00615 140 3e-32	102039713 PIPOX; pipecolic acid and sarcosine oxidase K00306 115 9e-26	102039713 PIPOX; pipecolic acid and sarcosine oxidase K00306 389 3e-129	102034973 membrane primary amine oxidase-like K00276 139 4e-31	102039056 alcohol dehydrogenase 1 K13951 82.0 4e-14	NA	102041914 ADHFE1; alcohol dehydrogenase, iron containing 1 K11173 99.4 1e-19	102041596 selenium-binding protein 1-A-like K17285 645 0.0	102042792 SARDH; sarcosine dehydrogenase K00314 1442 0.0	NA	NA	102043797 PDPR; pyruvate dehydrogenase phosphatase regul... K17509 426 8e-132	102044591 DMGDH; dimethylglycine dehydrogenase K00315 281 2e-78	NA	102039020 KDM4C; lysine demethylase 4C K06709 269 2e-73	102042789 KDM5A; lysine demethylase 5A K11446 274 1e-74	102039020 KDM4C; lysine demethylase 4C K06709 1618 0.0	102035493 ALKBH1; alkB homolog 1, histone H2A dioxygenase K10765 484 9e-168	NA	NA	102033306 KDM2A; lysine demethylase 2A K10276 189 2e-48	NA	NA
				fab	Ficedula albicollis (collared flycatcher)	RefSeq	NA	NA	NA	NA	NA	101807521 glutathione S-transferase theta-1-like K00799 85.5 1e-16	101806587 DMGDH; dimethylglycine dehydrogenase K00315 142 6e-32	101810697 KDM1A; lysine demethylase 1A K11450 1513 0.0	NA	101821875 TKT; transketolase K00615 142 1e-32	101814565 PIPOX; pipecolic acid and sarcosine oxidase K00306 141 1e-34	101814565 PIPOX; pipecolic acid and sarcosine oxidase K00306 447 2e-152	101821363 AOC3; membrane primary amine oxidase K00276 109 1e-21	101820737 alcohol dehydrogenase 1 K13951 78.2 9e-13	NA	101812813 ADHFE1; alcohol dehydrogenase, iron containing 1 K11173 101 4e-20	101811804 selenium-binding protein 1 K17285 330 3e-107	101807275 SARDH; sarcosine dehydrogenase K00314 1430 0.0	NA	NA	101820490 PDPR; pyruvate dehydrogenase phosphatase regul... K17509 422 2e-130	101806587 DMGDH; dimethylglycine dehydrogenase K00315 284 2e-79	NA	101811297 KDM4C; lysine demethylase 4C K06709 265 7e-72	101810162 KDM5A; lysine demethylase 5A K11446 295 1e-81	101811297 KDM4C; lysine demethylase 4C K06709 1648 0.0	101815271 ALKBH1; alkB homolog 1, histone H2A dioxygenase K10765 508 1e-176	NA	NA	101818982 KDM2A; lysine demethylase 2A K10276 190 1e-48	NA	NA
				phi	Pseudopodoces humilis (Tibetan ground-tit)	RefSeq	NA	NA	NA	NA	NA	102103495 glutathione S-transferase theta-1-like K00799 79.7 1e-14	102112577 DMGDH; dimethylglycine dehydrogenase K00315 140 5e-31	102109140 KDM1A; lysine demethylase 1A K11450 1523 0.0	NA	102103667 TKT; transketolase K00615 148 1e-34	102110520 PIPOX; pipecolic acid and sarcosine oxidase K00306 140 2e-34	102110520 PIPOX; pipecolic acid and sarcosine oxidase K00306 457 3e-156	102102104 AOC3; membrane primary amine oxidase K00276 137 2e-30	102104684 alcohol dehydrogenase 1 K13951 81.3 8e-14	NA	102114159 ADHFE1; alcohol dehydrogenase, iron containing 1 K11173 100 4e-20	102114462 selenium-binding protein 1-like K17285 732 0.0	102100623 SARDH; sarcosine dehydrogenase K00314 1521 0.0	NA	NA	102113875 PDPR; pyruvate dehydrogenase phosphatase regul... K17509 417 3e-128	102112577 DMGDH; dimethylglycine dehydrogenase K00315 282 1e-78	NA	102109112 KDM4C; lysine demethylase 4C K06709 267 1e-72	102104485 KDM5A; lysine demethylase 5A K11446 288 2e-79	102109112 KDM4C; lysine demethylase 4C K06709 1643 0.0	102114045 ALKBH1; alkB homolog 1, histone H2A dioxygenase K10765 518 2e-180	NA	NA	102114250 KDM2A; lysine demethylase 2A K10276 189 2e-48	NA	NA
				pmaj	Parus major (Great Tit)	RefSeq	NA	NA	NA	NA	NA	107211696 GSTT2B; glutathione S-transferase theta-2B K00799 78.6 2e-14	107216431 DMGDH; dimethylglycine dehydrogenase, mitocho... K00315 139 1e-30	107214056 KDM1A; lysine-specific histone demethylase 1A K11450 1615 0.0	NA	107210278 TKT; transketolase K00615 148 1e-34	107212903 PIPOX; peroxisomal sarcosine oxidase K00306 139 5e-34	107212903 PIPOX; peroxisomal sarcosine oxidase K00306 458 1e-156	107215188 membrane primary amine oxidase-like isoform X1 K00276 128 1e-28	107209556 SORD; sorbitol dehydrogenase K00008 94.7 1e-18	NA	107200386 ADHFE1; hydroxyacid-oxoacid transhydrogenase,... K11173 100 4e-20	107199380 SELENBP1; selenium-binding protein 1 isoform X1 105 2e-23	107211981 SARDH; sarcosine dehydrogenase, mitochondrial K00314 1526 0.0	NA	NA	107209854 PDPR; pyruvate dehydrogenase phosphatase regu... K17509 417 2e-128	107216431 DMGDH; dimethylglycine dehydrogenase, mitocho... K00315 281 2e-78	NA	107215920 KDM4C; lysine-specific demethylase 4C isoform X1 K06709 266 1e-72	107204784 KDM5A; lysine-specific demethylase 5A isoform X1 K11446 288 2e-79	107215920 KDM4C; lysine-specific demethylase 4C isoform X1 K06709 1624 0.0	107205878 ALKBH1; DNA demethylase ALKBH1 isoform X1 K10765 511 6e-178	NA	NA	107206215 KDM2A; lysine-specific demethylase 2A K10276 189 2e-48	NA	NA
				ccae	Cyanistes caeruleus (blue tit)	RefSeq	NA	NA	NA	NA	NA	111936648 GSTT2B; glutathione S-transferase theta-2B K00799 77.0 9e-14	111941402 DMGDH; dimethylglycine dehydrogenase, mitocho... K00315 141 2e-31	111939020 KDM1A; lysine-specific histone demethylase 1A K11450 1528 0.0	NA	111935131 TKT; transketolase K00615 141 2e-32	111943549 PIPOX; peroxisomal sarcosine oxidase K00306 139 6e-34	111943549 PIPOX; peroxisomal sarcosine oxidase K00306 457 5e-156	111940132 LOW QUALITY PROTEIN	111929433 alcohol dehydrogenase 1 K13951 83.2 2e-14	NA	111924792 ADHFE1; hydroxyacid-oxoacid transhydrogenase,... K11173 100 5e-20	111943383 selenium-binding protein 1-A-like K17285 604 0.0	111937046 SARDH; sarcosine dehydrogenase, mitochondrial K00314 1533 0.0	NA	NA	111941402 DMGDH; dimethylglycine dehydrogenase, mitocho... K00315 402 5e-123	111937046 SARDH; sarcosine dehydrogenase, mitochondrial K00314 272 9e-75	NA	111940282 KDM4B; lysine-specific demethylase 4B isoform X1 254 3e-72	111927901 KDM5A; lysine-specific demethylase 5A isoform X1 K11446 267 3e-72	111940625 KDM4C; lysine-specific demethylase 4C isoform X1 K06709 1512 0.0	111929939 ALKBH1; nucleic acid dioxygenase ALKBH1 K10765 510 1e-177	NA	NA	111930406 KDM2A; lysine-specific demethylase 2A K10276 189 4e-49	NA	NA
				ccw	Corvus cornix (hooded crow)	RefSeq	NA	NA	NA	NA	NA	104688586 GSTT2B; glutathione S-transferase theta-2B K00799 84.0 4e-16	104695710 DMGDH; dimethylglycine dehydrogenase, mitochon... K00315 139 7e-31	104697964 KDM1A; lysine-specific histone demethylase 1A ... K11450 1544 0.0	NA	104683255 TKT; transketolase K00615 144 2e-33	104691052 PIPOX; peroxisomal sarcosine oxidase K00306 130 9e-31	104691052 PIPOX; peroxisomal sarcosine oxidase K00306 444 5e-151	104697770 AOC3; membrane primary amine oxidase isoform X1 K00276 123 5e-26	104697080 alcohol dehydrogenase 1 K13951 76.6 3e-12	NA	104692841 ADHFE1; hydroxyacid-oxoacid transhydrogenase, ... K11173 102 1e-20	NA	104688488 SARDH; sarcosine dehydrogenase, mitochondrial K00314 1400 0.0	NA	NA	104687513 PDPR; pyruvate dehydrogenase phosphatase regul... K17509 424 4e-131	104695710 DMGDH; dimethylglycine dehydrogenase, mitochon... K00315 280 1e-77	NA	109146336 lysine-specific demethylase 4B-like isoform X1 255 1e-72	104692454 KDM5B; lysine-specific demethylase 5B isoform X2 K11446 273 3e-74	104685185 KDM4C; lysine-specific demethylase 4C isoform X2 K06709 1659 0.0	104685502 ALKBH1; nucleic acid dioxygenase ALKBH1 K10765 482 8e-166	NA	NA	104684132 lysine-specific demethylase 2A-like K10276 189 8e-49	NA	NA
				etl	Empidonax traillii (willow flycatcher)	RefSeq	NA	NA	NA	NA	NA	114061509 glutathione S-transferase theta-1-like isoform X1 K00799 82.0 2e-15	114056907 DMGDH; dimethylglycine dehydrogenase, mitochon... K00315 144 2e-32	114061578 KDM1A; lysine-specific histone demethylase 1A K11450 1518 0.0	NA	114058690 TKT; transketolase K00615 148 2e-34	114061274 PIPOX; peroxisomal sarcosine oxidase K00306 137 3e-33	114061274 PIPOX; peroxisomal sarcosine oxidase K00306 446 7e-152	114073140 membrane primary amine oxidase-like K00276 125 2e-26	114060324 SORD; sorbitol dehydrogenase K00008 92.4 8e-18	NA	114062812 ADHFE1; hydroxyacid-oxoacid transhydrogenase, ... K11173 99.4 1e-19	114073120 methanethiol oxidase-like K17285 754 0.0	114059122 SARDH; sarcosine dehydrogenase, mitochondrial K00314 1533 0.0	NA	NA	114063458 PDPR; pyruvate dehydrogenase phosphatase regul... K17509 417 3e-128	114056907 DMGDH; dimethylglycine dehydrogenase, mitochon... K00315 281 2e-78	NA	114066015 KDM4A; lysine-specific demethylase 4A K06709 264 1e-71	114064760 KDM5B; lysine-specific demethylase 5B K11446 272 4e-74	114056133 KDM4C; lysine-specific demethylase 4C isoform X1 K06709 1588 0.0	114057434 ALKBH1; nucleic acid dioxygenase ALKBH1 K10765 513 2e-178	NA	NA	114067858 KDM2A; lysine-specific demethylase 2A isoform X1 K10276 190 2e-48	NA	NA
				fpg	Falco peregrinus (peregrine falcon)	RefSeq	NA	NA	NA	NA	NA	101915835 glutathione S-transferase theta-1-like K00799 82.8 7e-16	101910969 DMGDH; dimethylglycine dehydrogenase K00315 143 5e-32	101923221 KDM1A; lysine demethylase 1A K11450 1527 0.0	NA	101911627 TKT; transketolase K00615 142 9e-33	101915411 PIPOX; pipecolic acid and sarcosine oxidase K00306 119 6e-27	101915411 PIPOX; pipecolic acid and sarcosine oxidase K00306 411 7e-138	101915227 AOC3; membrane primary amine oxidase K00276 116 1e-24	101914499 alcohol dehydrogenase 1 K13951 77.0 2e-12	NA	101913680 ADHFE1; alcohol dehydrogenase, iron containing 1 K11173 117 1e-25	101913636 selenium-binding protein 1-A-like K17285 765 0.0	101910621 SARDH; sarcosine dehydrogenase K00314 1504 0.0	NA	NA	101917151 PDPR; pyruvate dehydrogenase phosphatase regul... K17509 420 1e-129	101910621 SARDH; sarcosine dehydrogenase K00314 278 4e-77	NA	101918182 KDM4C; lysine demethylase 4C K06709 265 5e-72	101916107 KDM5A; lysine demethylase 5A K11446 277 1e-75	101918182 KDM4C; lysine demethylase 4C K06709 1636 0.0	101923617 ALKBH1; alkB homolog 1, histone H2A dioxygenase K10765 481 1e-166	NA	NA	101914594 KDM2A; lysine demethylase 2A K10276 190 2e-48	NA	NA
				fch	Falco cherrug (Saker falcon)	RefSeq	NA	NA	NA	NA	NA	102050011 glutathione S-transferase theta-1-like K00799 82.8 7e-16	102049188 DMGDH; LOW QUALITY PROTEIN	102058829 KDM1A; lysine-specific histone demethylase 1A ... K11450 1527 0.0	NA	102053559 TKT; transketolase K00615 142 9e-33	102050170 PIPOX; LOW QUALITY PROTEIN	102050170 PIPOX; LOW QUALITY PROTEIN	102048083 retina-specific copper amine oxidase K00276 130 2e-28	102053771 alcohol dehydrogenase 1 isoform X1 K13951 77.0 2e-12	NA	102059247 ADHFE1; hydroxyacid-oxoacid transhydrogenase, ... K11173 118 8e-26	102054523 methanethiol oxidase-like isoform X1 K17285 769 0.0	102055614 SARDH; LOW QUALITY PROTEIN	NA	NA	102057546 PDPR; pyruvate dehydrogenase phosphatase regul... K17509 419 2e-129	102049188 DMGDH; LOW QUALITY PROTEIN	NA	102047870 lysine-specific demethylase 4C isoform X3 K06709 247 3e-71	102048054 KDM5B; lysine-specific demethylase 5B K11446 272 3e-74	102048418 KDM4A; lysine-specific demethylase 4A K06709 865 0.0	102059962 ALKBH1; nucleic acid dioxygenase ALKBH1 K10765 481 1e-166	NA	NA	102052310 KDM2A; lysine-specific demethylase 2A K10276 190 1e-48	NA	NA
				clv	Columba livia (rock pigeon)	RefSeq	NA	NA	NA	NA	NA	102092280 GSTT2B; glutathione S-transferase theta-2B iso... K00799 90.9 1e-18	102091750 DMGDH; dimethylglycine dehydrogenase, mitochon... K00315 128 2e-27	102088529 KDM1A; lysine-specific histone demethylase 1A K11450 1540 0.0	NA	102090087 TKT; transketolase K00615 139 9e-32	102092096 PIPOX; peroxisomal sarcosine oxidase K00306 119 7e-27	102092096 PIPOX; peroxisomal sarcosine oxidase K00306 394 2e-131	102095916 LOW QUALITY PROTEIN	NA	NA	102087461 ADHFE1; hydroxyacid-oxoacid transhydrogenase, ... K11173 120 4e-27	102098739 selenium-binding protein 1 isoform X3 K17285 767 0.0	102089708 SARDH; LOW QUALITY PROTEIN	NA	NA	102091745 PDPR; pyruvate dehydrogenase phosphatase regul... K17509 421 7e-130	102089708 SARDH; LOW QUALITY PROTEIN	NA	102093362 KDM4C; lysine-specific demethylase 4C isoform X6 K06709 264 1e-71	102091315 KDM5B; lysine-specific demethylase 5B isoform X1 K11446 270 1e-73	102093362 KDM4C; lysine-specific demethylase 4C isoform X6 K06709 1624 0.0	102085207 ALKBH1; nucleic acid dioxygenase ALKBH1 K10765 489 2e-169	NA	NA	102096388 KDM2A; lysine-specific demethylase 2A isoform X1 K10276 189 2e-48	NA	NA
				egz	Egretta garzetta (little egret)	RefSeq	NA	NA	NA	NA	NA	104130141 glutathione S-transferase theta-1-like K00799 79.7 7e-15	104124898 DMGDH; dimethylglycine dehydrogenase, mitochon... K00315 140 2e-31	104132548 KDM1A; lysine-specific histone demethylase 1A K11450 1528 0.0	NA	104126732 TKT; transketolase isoform X1 K00615 144 3e-33	NA	NA	104134738 membrane primary amine oxidase-like K00276 122 7e-26	104122614 alcohol dehydrogenase 1 K13951 85.5 3e-15	NA	104122034 ADHFE1; LOW QUALITY PROTEIN	104130562 selenium-binding protein 1-A-like K17285 734 0.0	104129358 SARDH; LOW QUALITY PROTEIN	NA	NA	104130237 PDPR; pyruvate dehydrogenase phosphatase regul... K17509 421 9e-130	104124898 DMGDH; dimethylglycine dehydrogenase, mitochon... K00315 288 7e-81	NA	104124361 KDM4B; lysine-specific demethylase 4B K06709 263 4e-71	104122023 KDM5B; lysine-specific demethylase 5B K11446 270 2e-73	104125755 KDM4C; lysine-specific demethylase 4C K06709 1653 0.0	104133208 ALKBH1; alkylated DNA repair protein alkB homo... K10765 495 6e-172	NA	NA	104129653 KDM2A; lysine-specific demethylase 2A K10276 190 8e-49	NA	NA
				nni	Nipponia nippon (crested ibis)	RefSeq	NA	NA	NA	NA	NA	104011432 glutathione S-transferase theta-1-like K00799 76.6 7e-14	104017622 DMGDH; dimethylglycine dehydrogenase, mitochon... K00315 144 1e-32	104015516 KDM1A; lysine-specific histone demethylase 1A K11450 1528 0.0	NA	104010826 TKT; transketolase isoform X1 K00615 148 2e-34	104012750 PIPOX; peroxisomal sarcosine oxidase K00306 120 3e-27	104012750 PIPOX; peroxisomal sarcosine oxidase K00306 416 8e-140	104009941 membrane primary amine oxidase-like K00276 133 2e-29	104021189 alcohol dehydrogenase 1 K13951 82.4 3e-14	NA	104018499 ADHFE1; LOW QUALITY PROTEIN	104014420 selenium-binding protein 1-A-like K17285 765 0.0	104023287 SARDH; LOW QUALITY PROTEIN	NA	NA	104017452 PDPR; pyruvate dehydrogenase phosphatase regul... K17509 420 2e-129	104017622 DMGDH; dimethylglycine dehydrogenase, mitochon... K00315 288 1e-80	NA	104021360 KDM4C; LOW QUALITY PROTEIN	104011099 KDM5B; lysine-specific demethylase 5B K11446 272 5e-74	104021360 KDM4C; LOW QUALITY PROTEIN	104021051 ALKBH1; alkylated DNA repair protein alkB homo... K10765 506 4e-176	NA	NA	104009386 KDM2A; lysine-specific demethylase 2A K10276 189 2e-48	NA	NA
				acun	Athene cunicularia (burrowing owl)	RefSeq	NA	NA	NA	NA	NA	113486288 GSTT2B; glutathione S-transferase theta-2B K00799 74.3 4e-13	113489761 DMGDH; dimethylglycine dehydrogenase, mitocho... K00315 146 3e-33	113488263 KDM1A; lysine-specific histone demethylase 1A... K11450 1528 0.0	NA	113484750 TKT; transketolase K00615 141 2e-32	113487051 PIPOX; peroxisomal sarcosine oxidase K00306 133 7e-32	113487051 PIPOX; peroxisomal sarcosine oxidase K00306 443 7e-151	113477547 AOC1; amiloride-sensitive amine oxidase [copp... K11182 124 2e-26	113479748 alcohol dehydrogenase 1 isoform X1 K13951 79.3 3e-13	NA	113476139 ADHFE1; hydroxyacid-oxoacid transhydrogenase,... K11173 119 2e-26	113488660 SELENBP1; methanethiol oxidase isoform X1 K17285 758 0.0	113486534 SARDH; sarcosine dehydrogenase, mitochondrial K00314 1531 0.0	NA	NA	113484577 PDPR; pyruvate dehydrogenase phosphatase regu... K17509 419 2e-129	113489761 DMGDH; dimethylglycine dehydrogenase, mitocho... K00315 286 6e-80	NA	113490378 KDM4C; lysine-specific demethylase 4C isoform X1 K06709 268 3e-73	113488968 KDM5B; LOW QUALITY PROTEIN	113490378 KDM4C; lysine-specific demethylase 4C isoform X1 K06709 1461 0.0	113480459 ALKBH1; nucleic acid dioxygenase ALKBH1 K10765 518 2e-180	NA	NA	113490447 KDM2A; lysine-specific demethylase 2A K10276 189 4e-48	NA	NA
				padl	Pygoscelis adeliae (Adelie penguin)	RefSeq	NA	NA	NA	NA	NA	103922606 glutathione S-transferase theta-1-like isofor... K00799 74.3 3e-13	103919764 DMGDH; dimethylglycine dehydrogenase, mitocho... K00315 143 4e-32	103925455 KDM1A; lysine-specific histone demethylase 1A K11450 1393 0.0	NA	103925490 TKT; transketolase K00615 138 3e-31	NA	NA	103919117 membrane primary amine oxidase-like K00276 124 3e-27	103919512 alcohol dehydrogenase 1 K13951 81.3 8e-14	NA	103926246 ADHFE1; hydroxyacid-oxoacid transhydrogenase,... K11173 119 1e-26	103917591 selenium-binding protein 1-A-like isoform X1 K17285 761 0.0	103915344 SARDH; sarcosine dehydrogenase, mitochondrial K00314 1325 0.0	NA	NA	103918109 PDPR; pyruvate dehydrogenase phosphatase regu... K17509 419 3e-129	103919764 DMGDH; dimethylglycine dehydrogenase, mitocho... K00315 287 1e-80	NA	103920347 KDM4C; lysine-specific demethylase 4C K06709 262 6e-71	103913826 KDM5B; lysine-specific demethylase 5B K11446 272 4e-74	103920347 KDM4C; lysine-specific demethylase 4C K06709 1653 0.0	103913066 ALKBH1; alkylated DNA repair protein alkB hom... K10765 488 2e-169	NA	NA	103925836 KDM2A; lysine-specific demethylase 2A K10276 189 1e-48	NA	NA
				aam	Apteryx mantelli mantelli (brown kiwi)	RefSeq	NA	NA	NA	NA	NA	106486241 glutathione S-transferase theta-1-like K00799 75.5 3e-13	106492727 PDPR; pyruvate dehydrogenase phosphatase regul... K17509 110 9e-22	106484726 KDM1A; lysine demethylase 1A K11450 1528 0.0	NA	106488644 TKT; transketolase K00615 140 3e-32	NA	NA	106491791 membrane primary amine oxidase-like K00276 129 3e-28	NA	NA	106484593 ADHFE1; alcohol dehydrogenase, iron containing 1 K11173 121 2e-27	106484821 selenium-binding protein 1-A-like K17285 753 0.0	106484478 SARDH; sarcosine dehydrogenase K00314 1397 0.0	NA	NA	106492727 PDPR; pyruvate dehydrogenase phosphatase regul... K17509 419 2e-129	106484478 SARDH; sarcosine dehydrogenase K00314 263 8e-72	NA	106496770 KDM4C; lysine demethylase 4C K06709 257 2e-69	106500239 KDM5B; lysine demethylase 5B K11446 273 3e-74	106496770 KDM4C; lysine demethylase 4C K06709 1587 0.0	106482897 ALKBH1; alkB homolog 1, histone H2A dioxygenase K10765 486 2e-168	NA	NA	106495671 KDM2B; lysine demethylase 2B K10276 186 4e-47	NA	NA
		Reptiles		asn	Alligator sinensis (Chinese alligator)	RefSeq	NA	NA	NA	NA	NA	102383434 GSTT2B; glutathione S-transferase theta-2B K00799 87.4 2e-17	102383441 DMGDH; dimethylglycine dehydrogenase, mitochon... K00315 129 7e-28	102375236 KDM1A; lysine-specific histone demethylase 1A K11450 1524 0.0	NA	102370769 TKT; transketolase K00615 142 9e-33	102373166 PIPOX; peroxisomal sarcosine oxidase K00306 148 3e-37	102373166 PIPOX; peroxisomal sarcosine oxidase K00306 470 3e-161	102380706 AOC1; amiloride-sensitive amine oxidase [coppe... K11182 131 9e-29	NA	NA	102374701 ADHFE1; hydroxyacid-oxoacid transhydrogenase, ... K11173 108 8e-23	102388298 methanethiol oxidase-like isoform X1 K17285 748 0.0	102387705 sarcosine dehydrogenase, mitochondrial K00314 1321 0.0	NA	NA	102378040 PDPR; pyruvate dehydrogenase phosphatase regul... K17509 429 5e-133	102383441 DMGDH; dimethylglycine dehydrogenase, mitochon... K00315 273 1e-75	NA	102368582 KDM4B; lysine-specific demethylase 4B isoform X1 K06709 263 2e-71	102383432 lysine-specific demethylase 5A K11446 284 1e-80	102383020 KDM4C; lysine-specific demethylase 4C isoform X1 K06709 1676 0.0	102387608 ALKBH1; nucleic acid dioxygenase ALKBH1 isofor... K10765 479 1e-165	NA	NA	102388715 KDM2A; lysine-specific demethylase 2A isoform X1 K10276 189 2e-48	NA	NA
				amj	Alligator mississippiensis (American alligator)	RefSeq	NA	NA	NA	NA	NA	102572513 GSTT2B, GSTT1L; glutathione S-transferase thet... K00799 86.3 6e-17	102561678 DMGDH; dimethylglycine dehydrogenase K00315 131 3e-28	102563192 KDM1A; lysine demethylase 1A K11450 1529 0.0	NA	102563498 TKT; transketolase K00615 151 9e-36	102564151 PIPOX; pipecolic acid and sarcosine oxidase K00306 127 5e-30	102564151 PIPOX; pipecolic acid and sarcosine oxidase K00306 382 1e-127	102569229 AOC1; amine oxidase, copper containing 1 K11182 132 6e-29	NA	NA	102575665 ADHFE1; alcohol dehydrogenase, iron containing 1 K11173 107 1e-22	102572665 SELENBP1; selenium binding protein 1 K17285 748 0.0	102565496 SARDH; sarcosine dehydrogenase K00314 1560 0.0	NA	NA	102564185 PDPR; pyruvate dehydrogenase phosphatase regul... K17509 428 2e-132	102565496 SARDH; sarcosine dehydrogenase K00314 280 1e-77	NA	102571128 KDM4A; lysine demethylase 4A K06709 264 1e-71	106736739 KDM5A; lysine demethylase 5A K11446 295 8e-82	106737064 KDM4C; lysine demethylase 4C K06709 1668 0.0	102570473 ALKBH1; alkB homolog 1, histone H2A dioxygenase K10765 494 5e-171	NA	NA	102565389 KDM2A; lysine demethylase 2A K10276 189 2e-48	NA	NA
				pss	Pelodiscus sinensis (Chinese soft-shelled turtle)	RefSeq	NA	NA	NA	NA	NA	102445915 glutathione S-transferase theta-1-like K00799 78.6 3e-14	102445412 DMGDH; dimethylglycine dehydrogenase, mitochon... K00315 131 3e-28	102460305 KDM1A; lysine-specific histone demethylase 1A K11450 1557 0.0	NA	102446618 TKT; transketolase K00615 135 1e-30	NA	NA	102464074 membrane primary amine oxidase K00276 134 1e-29	NA	NA	102449707 ADHFE1; hydroxyacid-oxoacid transhydrogenase, ... K11173 109 2e-23	102452348 SELENBP1; methanethiol oxidase isoform X1 K17285 754 0.0	102455800 SARDH; sarcosine dehydrogenase, mitochondrial K00314 1492 0.0	NA	NA	102453635 PDPR; pyruvate dehydrogenase phosphatase regul... K17509 428 1e-132	102445412 DMGDH; dimethylglycine dehydrogenase, mitochon... K00315 267 3e-73	NA	102450770 KDM4C; lysine-specific demethylase 4C isoform X1 K06709 261 8e-71	102451841 lysine-specific demethylase 5B K11446 275 2e-75	102450770 KDM4C; lysine-specific demethylase 4C isoform X1 K06709 1678 0.0	102452461 ALKBH1; nucleic acid dioxygenase ALKBH1 K10765 481 1e-166	NA	NA	102452607 lysine-specific demethylase 2A-like isoform X1 K10276 189 9e-50	NA	NA
				cmy	Chelonia mydas (green sea turtle)	RefSeq	NA	NA	NA	NA	NA	102929480 glutathione S-transferase theta-1-like K00799 93.6 2e-19	102947394 DMGDH; dimethylglycine dehydrogenase K00315 138 2e-30	102931629 KDM1A; lysine demethylase 1A K11450 1487 0.0	NA	102934873 TKT; transketolase K00615 125 4e-27	102939718 PIPOX; pipecolic acid and sarcosine oxidase K00306 134 2e-32	102939718 PIPOX; pipecolic acid and sarcosine oxidase K00306 473 3e-162	102935662 membrane primary amine oxidase-like K00276 130 2e-28	NA	NA	NA	102932321 selenium-binding protein 1-A-like K17285 733 0.0	102936719 SARDH; sarcosine dehydrogenase K00314 1434 0.0	NA	NA	102939083 PDPR; pyruvate dehydrogenase phosphatase regul... K17509 424 3e-131	102947394 DMGDH; dimethylglycine dehydrogenase K00315 280 9e-78	NA	102947631 KDM4B; lysine demethylase 4B K06709 258 1e-69	102934613 KDM5B; lysine demethylase 5B K11446 276 1e-75	102933803 KDM4C; lysine demethylase 4C K06709 1702 0.0	102940469 ALKBH1; alkB homolog 1, histone H2A dioxygenase K10765 389 2e-131	NA	NA	102946953 KDM2A; lysine demethylase 2A K10276 190 1e-48	NA	NA
				cpic	Chrysemys picta (western painted turtle)	RefSeq	NA	NA	NA	NA	NA	101935058 glutathione S-transferase theta-1-like K00799 87.4 2e-17	101938519 DMGDH; dimethylglycine dehydrogenase K00315 134 3e-29	101940420 KDM1A; lysine demethylase 1A K11450 1550 0.0	NA	101950976 TKT; transketolase K00615 139 1e-31	101941340 PIPOX; pipecolic acid and sarcosine oxidase K00306 158 7e-41	101941340 PIPOX; pipecolic acid and sarcosine oxidase K00306 494 8e-171	101946984 AOC2; amine oxidase, copper containing 2 K00276 124 1e-26	NA	NA	101952555 ADHFE1; alcohol dehydrogenase, iron containing 1 K11173 112 2e-24	101939550 SELENBP1; selenium binding protein 1 K17285 759 0.0	101938284 SARDH; sarcosine dehydrogenase K00314 1553 0.0	NA	NA	101931325 PDPR; pyruvate dehydrogenase phosphatase regu... K17509 425 2e-131	101938284 SARDH; sarcosine dehydrogenase K00314 269 9e-74	NA	101943254 KDM4A; lysine demethylase 4A K06709 266 2e-72	101948551 KDM5A; lysine demethylase 5A K11446 300 1e-83	101953431 KDM4C; lysine demethylase 4C K06709 1709 0.0	101950619 ALKBH1; alkB homolog 1, histone H2A dioxygenase K10765 522 0.0	NA	NA	101944320 KDM2A; lysine demethylase 2A K10276 191 9e-49	NA	NA
				acs	Anolis carolinensis (green anole)	RefSeq	NA	NA	NA	NA	NA	100556942 glutathione S-transferase theta-1 K00799 80.5 9e-15	100564503 dmgdh; dimethylglycine dehydrogenase K00315 137 2e-30	100557968 kdm1a; lysine demethylase 1A K11450 1514 0.0	NA	100553828 tktl1; transketolase like 1 K00615 147 2e-34	NA	100562648 pipox; pipecolic acid and sarcosine oxidase K00306 179 8e-49	100552532 membrane primary amine oxidase K00276 127 2e-27	107983894 sorbitol dehydrogenase-like K00008 90.5 1e-17	NA	100553506 adhfe1; alcohol dehydrogenase, iron containing 1 K11173 119 2e-26	100562181 selenium-binding protein 1 K17285 758 0.0	100567227 sarcosine dehydrogenase, mitochondrial K00314 1125 0.0	NA	NA	100564421 pdpr; pyruvate dehydrogenase phosphatase regul... K17509 417 1e-128	100564503 dmgdh; dimethylglycine dehydrogenase K00315 277 8e-77	NA	100563051 kdm4b; lysine demethylase 4B K06709 269 2e-73	100562154 kdm5a; lysine demethylase 5A K11446 304 1e-84	100551717 kdm4c; lysine demethylase 4C K06709 1631 0.0	100565942 alkbh1; alkB homolog 1, histone H2A dioxygenase K10765 494 6e-171	NA	NA	100555582 kdm2a; lysine demethylase 2A K10276 187 9e-48	NA	NA
				pvt	Pogona vitticeps (central bearded dragon)	RefSeq	NA	NA	NA	NA	NA	110081962 glutathione S-transferase theta-1-like K00799 96.7 2e-20	110073960 DMGDH; dimethylglycine dehydrogenase, mitochon... K00315 130 4e-28	110089669 KDM1A; lysine-specific histone demethylase 1A ... K11450 1524 0.0	NA	110084476 TKT; transketolase K00615 142 7e-33	110084318 PIPOX; peroxisomal sarcosine oxidase isoform X1 K00306 164 1e-42	110084318 PIPOX; peroxisomal sarcosine oxidase isoform X1 K00306 435 7e-147	110080308 membrane primary amine oxidase-like K00276 135 4e-30	110086859 SORD; sorbitol dehydrogenase K00008 87.4 4e-16	NA	110089189 ADHFE1; hydroxyacid-oxoacid transhydrogenase, ... K11173 108 7e-23	110081523 selenium-binding protein 1-like K17285 758 0.0	110089290 SARDH; sarcosine dehydrogenase, mitochondrial ... K00314 1493 0.0	NA	NA	110081305 PDPR; pyruvate dehydrogenase phosphatase regul... K17509 417 1e-128	110073960 DMGDH; dimethylglycine dehydrogenase, mitochon... K00315 284 4e-79	NA	110088211 KDM4C; lysine-specific demethylase 4C isoform X1 K06709 265 3e-73	110076663 KDM5A; lysine-specific demethylase 5A isoform X1 K11446 287 5e-79	110088211 KDM4C; lysine-specific demethylase 4C isoform X1 K06709 1107 0.0	110079371 ALKBH1; nucleic acid dioxygenase ALKBH1 K10765 422 7e-144	NA	NA	110085628 KDM2A; lysine-specific demethylase 2A isoform X1 K10276 189 3e-48	NA	NA
				pbi	Python bivittatus (Burmese python)	RefSeq	NA	NA	NA	NA	NA	103050281 glutathione S-transferase theta-1-like isoform X5 K00799 80.1 1e-14	103058724 PDPR; pyruvate dehydrogenase phosphatase regul... K17509 115 3e-23	103067389 KDM1A; lysine-specific histone demethylase 1A ... K11450 1476 0.0	NA	103048971 TKTL1; transketolase-like protein 1 K00615 149 6e-35	NA	103061229 PIPOX; peroxisomal sarcosine oxidase K00306 195 8e-56	103052671 membrane primary amine oxidase-like K00276 115 1e-23	103066232 alcohol dehydrogenase 1 K13951 79.7 2e-13	NA	103048754 ADHFE1; hydroxyacid-oxoacid transhydrogenase, ... K11173 110 2e-23	103054962 methanethiol oxidase-like K17285 758 0.0	103065615 sarcosine dehydrogenase, mitochondrial isoform X1 K00314 768 0.0	NA	NA	103058724 PDPR; pyruvate dehydrogenase phosphatase regul... K17509 423 8e-131	103058724 PDPR; pyruvate dehydrogenase phosphatase regul... K17509 231 6e-61	NA	103066528 lysine-specific demethylase 4B isoform X1 K06709 259 5e-70	103067839 KDM5B; lysine-specific demethylase 5B K11446 273 1e-76	103054441 lysine-specific demethylase 4C K06709 681 0.0	103050869 ALKBH1; nucleic acid dioxygenase ALKBH1 K10765 464 4e-159	NA	NA	103064363 KDM2A; lysine-specific demethylase 2A isoform X1 K10276 196 1e-50	NA	NA
				pmur	Protobothrops mucrosquamatus (Taiwan habu)	RefSeq	NA	NA	NA	NA	NA	107291833 glutathione S-transferase theta-1-like K00799 84.7 2e-16	107287877 DMGDH; dimethylglycine dehydrogenase, mitocho... K00315 122 1e-25	107288027 KDM1A; lysine-specific histone demethylase 1A K11450 1468 0.0	NA	107284217 TKTL1; transketolase-like protein 1 K00615 150 4e-35	NA	107301917 PIPOX; peroxisomal sarcosine oxidase 144 6e-38	107288045 membrane primary amine oxidase-like K00276 125 1e-26	107288761 alcohol dehydrogenase 1 K13951 88.2 3e-16	NA	107295111 ADHFE1; hydroxyacid-oxoacid transhydrogenase,... K11173 113 1e-24	107292922 methanethiol oxidase K17285 753 0.0	107291024 SARDH; sarcosine dehydrogenase, mitochondrial K00314 1481 0.0	NA	NA	107291024 SARDH; sarcosine dehydrogenase, mitochondrial K00314 392 4e-118	107291024 SARDH; sarcosine dehydrogenase, mitochondrial K00314 272 2e-74	NA	107299130 KDM4C; lysine-specific demethylase 4C K06709 265 3e-72	107287109 KDM5B; lysine-specific demethylase 5B K11446 271 6e-74	107299130 KDM4C; lysine-specific demethylase 4C K06709 1632 0.0	107284542 ALKBH1; nucleic acid dioxygenase ALKBH1 K10765 457 1e-156	NA	NA	107296660 KDM2A; lysine-specific demethylase 2A K10276 191 8e-49	NA	NA
				tsr	Thamnophis sirtalis	RefSeq	NA	NA	NA	NA	NA	106549260 glutathione S-transferase theta-1-like K00799 80.5 6e-15	106544490 DMGDH; dimethylglycine dehydrogenase, mitochon... K00315 120 7e-25	106540788 KDM1A; lysine-specific histone demethylase 1A ... K11450 1514 0.0	NA	106555361 transketolase-like protein 2 K00615 135 1e-30	NA	106543336 PIPOX; peroxisomal sarcosine oxidase 128 2e-32	106540291 membrane primary amine oxidase-like K00276 123 3e-26	NA	NA	106544726 hydroxyacid-oxoacid transhydrogenase, mitochon... K11173 112 3e-24	106540613 selenium-binding protein 1-like K17285 696 0.0	106552855 SARDH; sarcosine dehydrogenase, mitochondrial K00314 1482 0.0	NA	NA	106552855 SARDH; sarcosine dehydrogenase, mitochondrial K00314 382 5e-115	106552855 SARDH; sarcosine dehydrogenase, mitochondrial K00314 276 4e-76	NA	106555958 lysine-specific demethylase 4B-like K06709 255 1e-73	106543320 KDM5B; lysine-specific demethylase 5B isoform X1 K11446 273 3e-74	106540806 KDM4C; lysine-specific demethylase 4C isoform X1 K06709 1639 0.0	106550227 ALKBH1; alkylated DNA repair protein alkB homo... K10765 451 2e-154	NA	NA	106549042 PHF8; histone lysine demethylase PHF8 K19415 184 2e-47	NA	NA
				pmua	Podarcis muralis (common wall lizard)	RefSeq	NA	NA	NA	NA	NA	114586761 glutathione S-transferase theta-3-like isofor... K00799 89.0 9e-18	114606167 DMGDH; dimethylglycine dehydrogenase, mitocho... K00315 132 8e-29	114603591 KDM1A; lysine-specific histone demethylase 1A K11450 1526 0.0	NA	114600182 transketolase-like protein 2 K00615 150 4e-35	114585730 PIPOX; peroxisomal sarcosine oxidase K00306 151 3e-38	114585730 PIPOX; peroxisomal sarcosine oxidase K00306 441 9e-150	114582167 AOC2; retina-specific copper amine oxidase is... K00276 131 9e-29	114603912 alcohol dehydrogenase 1A K13951 78.6 6e-13	NA	114600549 ADHFE1; hydroxyacid-oxoacid transhydrogenase,... K11173 120 7e-27	114586721 methanethiol oxidase-like isoform X1 K17285 766 0.0	114588913 SARDH; sarcosine dehydrogenase, mitochondrial... K00314 1541 0.0	NA	NA	114601809 PDPR; pyruvate dehydrogenase phosphatase regu... K17509 416 5e-128	114606167 DMGDH; dimethylglycine dehydrogenase, mitocho... K00315 273 2e-75	NA	114588176 KDM4C; lysine-specific demethylase 4C isoform X1 K06709 264 8e-72	114605015 KDM5A; lysine-specific demethylase 5A isoform X1 K11446 301 8e-84	114588176 KDM4C; lysine-specific demethylase 4C isoform X1 K06709 1626 0.0	114591464 ALKBH1; nucleic acid dioxygenase ALKBH1 K10765 478 6e-165	NA	NA	114587329 PHF8; histone lysine demethylase PHF8 isoform X1 K19415 183 2e-46	NA	NA
				gja	Gekko japonicus	RefSeq	NA	NA	NA	NA	NA	107108540 glutathione S-transferase theta-1-like K00799 93.6 2e-19	107117472 DMGDH; dimethylglycine dehydrogenase K00315 136 7e-30	107116662 KDM1A; lysine demethylase 1A K11450 1613 0.0	NA	107125291 transketolase-like K00615 130 1e-28	107119422 PIPOX; pipecolic acid and sarcosine oxidase K00306 172 5e-46	107119422 PIPOX; pipecolic acid and sarcosine oxidase K00306 444 6e-151	107108215 AOC1; amine oxidase, copper containing 1 K11182 95.1 3e-17	107114475 alcohol dehydrogenase 1A K13951 88.6 3e-16	NA	107108521 ADHFE1; alcohol dehydrogenase, iron containing 1 K11173 108 6e-23	107120551 SELENBP1; selenium binding protein 1 K17285 689 0.0	107106570 SARDH; sarcosine dehydrogenase K00314 1515 0.0	NA	NA	107126187 PDPR; pyruvate dehydrogenase phosphatase regul... K17509 426 8e-132	107117472 DMGDH; dimethylglycine dehydrogenase K00315 281 4e-78	NA	107113915 lysine-specific demethylase 4B-like K06709 262 6e-73	107107867 KDM5B; lysine demethylase 5B K11446 273 2e-74	107116117 KDM4C; lysine demethylase 4C K06709 1293 0.0	107116478 ALKBH1; alkB homolog 1, histone H2A dioxygenase K10765 503 8e-175	NA	NA	107109113 KDM2A; lysine demethylase 2A K10276 190 1e-48	NA	NA
		Amphibians		xla	Xenopus laevis (African clawed frog)	RefSeq	NA	NA	NA	NA	NA	432297 gstt1.L, gstt1; glutathione S-transferase theta 1... K00799 83.6 5e-16	446949 dmgdh.L, dmgdh; dimethylglycine dehydrogenase L h... K00315 140 4e-31	100127344 kdm1a.S, aof2, kdm1, kdm1a, xLSD1; lysine (K)-... K11450 1443 0.0	NA	379575 tktl2.L, tktl2; transketolase-like 2 L homeolog K00615 148 1e-34	735186 pipox.L, pipox; pipecolic acid oxidase L homeolog K00306 156 4e-40	735186 pipox.L, pipox; pipecolic acid oxidase L homeolog K00306 482 4e-166	108695581 aoc1.S; amine oxidase, copper containing 1 S h... K11182 141 6e-32	446317 sord.L, sord; sorbitol dehydrogenase L homeolog K00008 92.8 7e-18	NA	100158357 adhfe1.S, adh-8, adh8, adhfe1; alcohol dehydro... K11173 86.3 3e-15	447027 selenbp1.S, hsbp, lpsb, sbp56, selenbp1, selenbp1... K17285 756 0.0	108698171 sardh.L; sarcosine dehydrogenase L homeolog K00314 1541 0.0	NA	NA	445844 pdpr.S, pdpr; pyruvate dehydrogenase phosphatase ... K17509 429 3e-133	446949 dmgdh.L, dmgdh; dimethylglycine dehydrogenase L h... K00315 282 1e-78	NA	108706953 kdm4c.S, jmjd2c; lysine (K)-specific demethyla... K06709 262 5e-71	108709501 kdm5b.S, jarid1b; lysine (K)-specific demethyl... K11446 274 1e-74	108714164 kdm4c.L, jmjd2c; lysine (K)-specific demethyla... K06709 1400 0.0	494680 alkbh1.L, abh, abh1, alkB, alkbh, alkbh1; alkB ho... K10765 429 3e-145	NA	NA	108697539 lysine-specific demethylase 2A-like K10276 191 4e-52	NA	NA
				xtr	Xenopus tropicalis (western clawed frog)	RefSeq	NA	NA	NA	NA	NA	448525 gstt1; glutathione S-transferase theta 1 K00799 78.6 2e-14	100492188 dmgdh; dimethylglycine dehydrogenase, mitochon... K00315 139 1e-30	100216250 kdm1a; lysine-specific histone demethylase 1A K11450 1429 0.0	NA	394835 tktl2; transketolase-like protein 1 K00615 149 7e-35	548382 pipox; peroxisomal sarcosine oxidase K00306 155 8e-40	548382 pipox; peroxisomal sarcosine oxidase K00306 489 5e-169	100486601 aoc1; amiloride-sensitive amine oxidase [coppe... K11182 132 4e-29	496715 sord; sorbitol dehydrogenase K00008 94.0 2e-18	NA	394891 adhfe1; hydroxyacid-oxoacid transhydrogenase, mit... K11173 92.0 4e-17	549504 selenbp1; methanethiol oxidase K17285 768 0.0	100492087 sardh; sarcosine dehydrogenase, mitochondrial K00314 1545 0.0	NA	NA	100492638 pdpr; pyruvate dehydrogenase phosphatase regul... K17509 426 5e-132	100492188 dmgdh; dimethylglycine dehydrogenase, mitochon... K00315 280 1e-77	NA	394661 kdm4b; lysine-specific demethylase 4B K06709 265 3e-72	100488170 kdm5b; lysine-specific demethylase 5B isoform X2 K11446 275 3e-75	100127653 kdm4c; lysine-specific demethylase 4C isoform X1 K06709 1416 0.0	779848 alkbh1; DNA demethylase ALKBH1 K10765 216 1e-64	NA	NA	496596 kdm2a; lysine-specific demethylase 2A K10276 195 3e-50	NA	NA
				npr	Nanorana parkeri	RefSeq	NA	NA	NA	NA	NA	108801748 glutathione S-transferase theta-1-like K00799 94.0 1e-19	108799972 DMGDH; dimethylglycine dehydrogenase, mitochon... K00315 133 5e-29	108788279 KDM1A; lysine-specific histone demethylase 1A K11450 1353 0.0	NA	108784492 transketolase-like protein 2 isoform X1 K00615 151 9e-36	108792615 PIPOX; peroxisomal sarcosine oxidase K00306 160 1e-41	108792615 PIPOX; peroxisomal sarcosine oxidase K00306 475 2e-163	108803230 AOC1; amiloride-sensitive amine oxidase [coppe... K11182 142 2e-32	108801819 SORD; sorbitol dehydrogenase K00008 99.8 2e-20	NA	108785185 ADHFE1; hydroxyacid-oxoacid transhydrogenase, ... K11173 87.8 1e-15	108797691 SELENBP1; LOW QUALITY PROTEIN	108793117 sarcosine dehydrogenase, mitochondrial-like K00314 1406 0.0	NA	NA	108793117 sarcosine dehydrogenase, mitochondrial-like K00314 389 2e-118	108793117 sarcosine dehydrogenase, mitochondrial-like K00314 266 5e-73	NA	108796480 lysine-specific demethylase 4B-like K06709 261 3e-74	108787373 KDM5B; lysine-specific demethylase 5B isoform X1 K11446 267 2e-72	108793106 KDM4C; lysine-specific demethylase 4C isoform X1 K06709 1496 0.0	108804237 DNA demethylase ALKBH1-like 134 6e-35	NA	NA	108801104 KDM2A; lysine-specific demethylase 2A K10276 192 2e-49	NA	NA
		Fishes		dre	Danio rerio (zebrafish)	RefSeq	NA	NA	NA	NA	NA	393556 gstt1b; glutathione S-transferase theta-1b K00799 89.0 6e-18	100141496 dmgdh; dimethylglycine dehydrogenase, mitochon... K00315 132 2e-28	558450 kdm1a; lysine-specific histone demethylase 1A K11450 1404 0.0	NA	557518 tkta; transketolase-like K00615 144 4e-33	558601 pipox; peroxisomal sarcosine oxidase K00306 153 3e-39	558601 pipox; peroxisomal sarcosine oxidase K00306 442 2e-150	555401 aoc1; amiloride-sensitive amine oxidase [copper-c... K11182 146 1e-33	NA	NA	404618 adhfe1; hydroxyacid-oxoacid transhydrogenase, mit... K11173 110 1e-23	393542 selenbp1; methanethiol oxidase K17285 725 0.0	394103 sardh; sarcosine dehydrogenase, mitochondrial K00314 1504 0.0	NA	NA	100330789 si	394103 sardh; sarcosine dehydrogenase, mitochondrial K00314 285 4e-79	NA	556504 kdm4b; lysine-specific demethylase 4B K06709 268 8e-73	415256 kdm5bb; lysine-specific demethylase 5B-B K11446 266 6e-72	556504 kdm4b; lysine-specific demethylase 4B K06709 1036 0.0	553720 alkbh1; nucleic acid dioxygenase ALKBH1 K10765 422 7e-143	NA	NA	571851 kdm2aa; lysine (K)-specific demethylase 2Aa K10276 193 1e-49	NA	NA
				srx	Sinocyclocheilus rhinocerous	RefSeq	NA	NA	NA	NA	NA	107724878 glutathione S-transferase theta-1-like K00799 84.7 2e-16	107713264 sarcosine dehydrogenase, mitochondrial-like K00314 110 7e-22	107711588 lysine-specific histone demethylase 1A-like is... K11450 1396 0.0	NA	107743250 transketolase-like isoform X1 K00615 137 1e-30	107743687 pipox; peroxisomal sarcosine oxidase K00306 162 4e-42	107743687 pipox; peroxisomal sarcosine oxidase K00306 453 2e-154	107753085 amiloride-sensitive amine oxidase [copper-cont... K11182 147 7e-34	NA	NA	107721743 adhfe1; hydroxyacid-oxoacid transhydrogenase, ... K11173 108 6e-23	107705341 selenbp1; selenium-binding protein 1 K17285 723 0.0	107713264 sarcosine dehydrogenase, mitochondrial-like K00314 1286 0.0	NA	NA	107711364 pdpr; pyruvate dehydrogenase phosphatase regul... K17509 431 1e-133	107713264 sarcosine dehydrogenase, mitochondrial-like K00314 253 1e-68	NA	107717157 lysine-specific demethylase 4B-like isoform X1 K06709 271 7e-74	107710764 LOW QUALITY PROTEIN	107742799 lysine-specific demethylase 4B-like K06709 958 0.0	107740546 DNA oxidative demethylase ALKBH1-like isoform X1 K10765 430 6e-146	NA	NA	107746404 lysine-specific demethylase 2A-like isoform X1 K10276 204 4e-53	NA	NA
				sanh	Sinocyclocheilus anshuiensis	RefSeq	NA	NA	NA	NA	NA	107689282 glutathione S-transferase theta-1-like K00799 82.8 9e-16	107694541 dmgdh; dimethylglycine dehydrogenase, mitocho... K00315 131 2e-28	107697707 lysine-specific histone demethylase 1A-like K11450 1395 0.0	NA	107671986 transketolase-like K00615 138 2e-31	107664955 peroxisomal sarcosine oxidase-like K00306 161 8e-42	107664955 peroxisomal sarcosine oxidase-like K00306 449 1e-152	107687273 amiloride-sensitive amine oxidase [copper-con... K11182 146 1e-33	NA	NA	107690131 adhfe1; hydroxyacid-oxoacid transhydrogenase,... K11173 108 5e-23	107697220 selenbp1; selenium-binding protein 1 K17285 756 0.0	107685122 sardh; sarcosine dehydrogenase, mitochondrial... K00314 1472 0.0	NA	NA	107681359 pdpr; pyruvate dehydrogenase phosphatase regu... K17509 428 2e-132	107685122 sardh; sarcosine dehydrogenase, mitochondrial... K00314 291 2e-81	NA	107679073 lysine-specific demethylase 4B-like K06709 270 5e-74	107685890 lysine-specific demethylase 5A-like isoform X1 276 2e-75	107655842 lysine-specific demethylase 4C-like isoform X1 K06709 669 0.0	107676279 DNA oxidative demethylase ALKBH1-like K10765 429 1e-145	NA	NA	107674221 lysine-specific demethylase 2A-like isoform X1 K10276 205 1e-53	NA	NA
				sgh	Sinocyclocheilus grahami	RefSeq	NA	NA	NA	NA	NA	107602832 glutathione S-transferase theta-1-like K00799 84.0 3e-16	107574100 dmgdh; dimethylglycine dehydrogenase, mitochon... K00315 131 2e-28	107582487 lysine-specific histone demethylase 1A-like K11450 1369 0.0	NA	107582382 transketolase-like K00615 140 8e-32	107585605 peroxisomal sarcosine oxidase-like K00306 103 7e-22	107585605 peroxisomal sarcosine oxidase-like K00306 336 1e-109	107553388 amiloride-sensitive amine oxidase [copper-cont... K11182 144 5e-33	NA	NA	107567008 adhfe1; hydroxyacid-oxoacid transhydrogenase, ... K11173 108 6e-23	107588475 selenium-binding protein 1 K17285 758 0.0	107595553 sardh; sarcosine dehydrogenase, mitochondrial ... K00314 1476 0.0	NA	NA	107599755 pdpr; pyruvate dehydrogenase phosphatase regul... K17509 428 2e-132	107595553 sardh; sarcosine dehydrogenase, mitochondrial ... K00314 285 2e-79	NA	107561592 lysine-specific demethylase 4B-like K06709 267 4e-73	107575729 lysine-specific demethylase 5A-like 276 3e-76	107564389 lysine-specific demethylase 4A-like K06709 696 0.0	107583683 DNA oxidative demethylase ALKBH1-like K10765 427 7e-145	NA	NA	107556790 lysine-specific demethylase 2A-like K10276 206 6e-54	NA	NA
				ccar	Cyprinus carpio (common carp)	RefSeq	NA	NA	NA	NA	NA	109108745 glutathione S-transferase theta-1-like K00799 86.7 5e-17	109046308 dmgdh; dimethylglycine dehydrogenase, mitocho... 75.9 2e-11	109048821 kdm1a; lysine-specific histone demethylase 1A K11450 755 0.0	NA	109066099 tkt; transketolase K00615 123 2e-26	109103238 pipox; peroxisomal sarcosine oxidase K00306 160 7e-42	109103238 pipox; peroxisomal sarcosine oxidase K00306 449 4e-153	109050071 aoc1; amiloride-sensitive amine oxidase [copp... K11182 135 6e-30	NA	NA	109051729 adhfe1; hydroxyacid-oxoacid transhydrogenase,... K11173 110 2e-23	109110040 selenbp1; selenium-binding protein 1 K17285 556 0.0	109052549 LOW QUALITY PROTEIN	NA	NA	109099708 pdpr; LOW QUALITY PROTEIN	109052549 LOW QUALITY PROTEIN	NA	109103542 lysine-specific demethylase 4A-like 251 1e-72	109064318 LOW QUALITY PROTEIN	109057546 lysine-specific demethylase 4C-like K06709 645 0.0	109076072 DNA demethylase ALKBH1-like K10765 434 1e-147	NA	NA	109063698 lysine-specific demethylase 2A-like K10276 199 5e-52	NA	NA
				ipu	Ictalurus punctatus (channel catfish)	RefSeq	NA	NA	NA	NA	NA	100528347 gstt2b, gstt1; glutathione S-transferase theta 2B K00799 81.3 3e-15	108279027 dmgdh; dimethylglycine dehydrogenase K00315 134 3e-29	108269802 kdm1a; lysine demethylase 1A K11450 1404 0.0	NA	108276051 transketolase-like K00615 144 4e-33	108278380 pipox; pipecolic acid and sarcosine oxidase K00306 158 8e-41	108278380 pipox; pipecolic acid and sarcosine oxidase K00306 442 2e-150	108276865 aoc1; amine oxidase, copper containing 1 K11182 147 4e-34	NA	NA	108280437 adhfe1; alcohol dehydrogenase, iron containing 1 K11173 129 5e-30	108271589 selenbp1; selenium binding protein 1 K17285 732 0.0	108276635 sardh; sarcosine dehydrogenase K00314 1102 0.0	NA	NA	108264785 pdpr; pyruvate dehydrogenase phosphatase regul... K17509 419 6e-129	108279027 dmgdh; dimethylglycine dehydrogenase K00315 275 4e-76	NA	108271011 lysine-specific demethylase 4B-like K06709 265 7e-72	108279764 kdm5a; lysine demethylase 5A K11446 274 1e-74	108271011 lysine-specific demethylase 4B-like K06709 1022 0.0	108270197 alkbh1; alkB homolog 1, histone H2A dioxygenase K10765 425 6e-144	NA	NA	108276206 phf8; PHD finger protein 8 K19415 187 6e-48	NA	NA
				phyp	Pangasianodon hypophthalmus (striped catfish)	RefSeq	NA	NA	NA	NA	NA	113535661 glutathione S-transferase theta-3-like K00799 81.6 2e-15	113535384 dmgdh; LOW QUALITY PROTEIN	113533951 kdm1a; lysine-specific histone demethylase 1A... K11450 1402 0.0	NA	113530594 transketolase-like K00615 103 5e-20	113532529 pipox; peroxisomal sarcosine oxidase isoform X1 K00306 166 6e-44	113532529 pipox; peroxisomal sarcosine oxidase isoform X1 K00306 462 3e-158	113526925 aoc1; amiloride-sensitive amine oxidase [copp... K11182 148 2e-34	NA	NA	113543312 adhfe1; hydroxyacid-oxoacid transhydrogenase,... K11173 128 1e-29	113526869 selenbp1; methanethiol oxidase K17285 752 0.0	113544041 sardh; sarcosine dehydrogenase, mitochondrial K00314 1483 0.0	NA	NA	113526771 pdpr; pyruvate dehydrogenase phosphatase regu... K17509 439 8e-137	113544041 sardh; sarcosine dehydrogenase, mitochondrial K00314 275 1e-75	NA	113536818 kdm4b; lysine-specific demethylase 4B 246 3e-70	113532401 kdm5a; lysine-specific demethylase 5A isoform X1 K11446 275 8e-75	113547365 lysine-specific demethylase 4C-like K06709 659 0.0	113534015 alkbh1; nucleic acid dioxygenase ALKBH1 K10765 428 4e-145	NA	NA	113539151 lysine-specific demethylase 2A-like isoform X1 K10276 190 2e-48	NA	NA
				amex	Astyanax mexicanus (Mexican tetra)	RefSeq	NA	NA	NA	NA	NA	103042111 glutathione S-transferase theta-1-like K00799 84.7 2e-16	103034486 dmgdh; dimethylglycine dehydrogenase, mitocho... K00315 136 6e-30	103023119 kdm1a; lysine-specific histone demethylase 1A... K11450 1413 0.0	NA	103046877 transketolase-like K00615 149 6e-35	103026319 LOW QUALITY PROTEIN	103026319 LOW QUALITY PROTEIN	103033242 aoc1; amiloride-sensitive amine oxidase [copp... K11182 143 1e-32	NA	NA	103028398 adhfe1; hydroxyacid-oxoacid transhydrogenase,... K11173 121 3e-27	111193368 selenbp1; selenium-binding protein 1 K17285 744 0.0	103038491 sardh; sarcosine dehydrogenase, mitochondrial K00314 1469 0.0	NA	NA	103042053 pdpr; pyruvate dehydrogenase phosphatase regu... K17509 434 7e-135	103038491 sardh; sarcosine dehydrogenase, mitochondrial K00314 280 2e-77	NA	103030117 kdm4b; lysine-specific demethylase 4B isoform X1 K06709 275 2e-75	103026437 lysine-specific demethylase 5B-B-like isoform X1 K11446 272 3e-74	103030117 kdm4b; lysine-specific demethylase 4B isoform X1 K06709 1048 0.0	103037170 alkbh1; nucleic acid dioxygenase ALKBH1 K10765 409 1e-137	NA	NA	103024695 lysine-specific demethylase 2A-like isoform X1 K10276 201 3e-52	NA	NA
				eee	Electrophorus electricus (electric eel)	RefSeq	NA	NA	NA	NA	NA	113590051 glutathione S-transferase theta-3-like K00799 78.2 4e-14	113573718 dmgdh; dimethylglycine dehydrogenase, mitochon... K00315 135 1e-29	113584671 kdm1a; lysine-specific histone demethylase 1A ... K11450 1400 0.0	NA	113569987 transketolase-like K00615 157 1e-37	113569729 pipox; peroxisomal sarcosine oxidase isoform X1 K00306 155 5e-40	113569729 pipox; peroxisomal sarcosine oxidase isoform X1 K00306 448 7e-153	113573000 aoc1; amiloride-sensitive amine oxidase [coppe... K11182 141 4e-32	NA	NA	113587316 adhfe1; hydroxyacid-oxoacid transhydrogenase, ... K11173 116 1e-25	113572985 selenbp1; methanethiol oxidase K17285 738 0.0	113576323 sardh; sarcosine dehydrogenase, mitochondrial K00314 1461 0.0	NA	NA	113570847 pdpr; pyruvate dehydrogenase phosphatase regul... K17509 433 2e-134	113573718 dmgdh; dimethylglycine dehydrogenase, mitochon... K00315 273 2e-75	NA	113591480 lysine-specific demethylase 4A-like K06709 263 2e-71	113572091 lysine-specific demethylase 5B-B-like isoform X1 K11446 273 2e-74	113591480 lysine-specific demethylase 4A-like K06709 1086 0.0	113579784 alkbh1; nucleic acid dioxygenase ALKBH1 K10765 388 3e-129	NA	NA	113586912 lysine-specific demethylase 2B-like K10276 192 6e-50	NA	NA
				tru	Takifugu rubripes (torafugu)	RefSeq	NA	NA	NA	NA	NA	101068776 glutathione S-transferase theta-1-like K00799 79.3 1e-14	101062880 dmgdh; dimethylglycine dehydrogenase, mitochon... K00315 136 7e-30	101073663 kdm1a; lysine-specific histone demethylase 1A ... K11450 1391 0.0	NA	101069588 transketolase-like protein 2 K00615 149 7e-35	101063029 pipox; peroxisomal sarcosine oxidase K00306 163 1e-42	101063029 pipox; peroxisomal sarcosine oxidase K00306 431 7e-146	101078662 aoc1; amiloride-sensitive amine oxidase [coppe... K11182 144 9e-33	NA	NA	101064882 adhfe1; hydroxyacid-oxoacid transhydrogenase, ... K11173 118 2e-26	101074261 selenbp1; methanethiol oxidase K17285 726 0.0	101066393 sardh; sarcosine dehydrogenase, mitochondrial K00314 1516 0.0	NA	NA	101074502 pdpr; pyruvate dehydrogenase phosphatase regul... K17509 445 7e-139	101066393 sardh; sarcosine dehydrogenase, mitochondrial K00314 287 5e-80	NA	101065945 lysine-specific demethylase 4B-like K06709 271 8e-74	101077353 kdm5a; lysine-specific demethylase 5A isoform X1 K11446 272 6e-74	101062865 kdm4a; LOW QUALITY PROTEIN	101066169 alkbh1; nucleic acid dioxygenase ALKBH1 isofor... K10765 402 1e-134	NA	NA	101063174 lysine-specific demethylase 2A-like isoform X3 K10276 197 5e-51	NA	NA
				tng	Tetraodon nigroviridis (spotted green pufferfish)	GenBank	NA	NA	NA	NA	NA	GSTEN00031013G001 unnamed protein product K00799 84.7 2e-16	GSTEN00008972G001 unnamed protein product K00605 96.3 4e-18	GSTEN00032051G001 unnamed protein product K11450 1255 0.0	NA	GSTEN00022581G001 unnamed protein product K00615 141 4e-32	GSTEN00008761G001 unnamed protein product K00306 140 4e-34	GSTEN00008761G001 unnamed protein product K00306 400 4e-133	GSTEN00016700G001 unnamed protein product K11182 149 1e-34	NA	NA	GSTEN00008613G001 unnamed protein product K11173 120 4e-27	GSTEN00004174G001 unnamed protein product K17285 699 0.0	GSTEN00024728G001 unnamed protein product K00314 558 8e-180	NA	NA	GSTEN00022379G001 unnamed protein product K17509 226 1e-60	GSTEN00022379G001 unnamed protein product K17509 99.8 1e-18	NA	GSTEN00020884G001 unnamed protein product K06709 264 6e-73	GSTEN00013024G001 unnamed protein product K11446 261 2e-70	GSTEN00006759G001 unnamed protein product K06709 948 0.0	GSTEN00005439G001 unnamed protein product K10765 404 3e-136	NA	NA	GSTEN00004828G001 unnamed protein product K10276 190 1e-48	NA	NA
				lco	Larimichthys crocea (large yellow croaker)	RefSeq	NA	NA	NA	NA	NA	104934872 glutathione S-transferase theta-3 K00799 85.1 1e-16	104936285 dmgdh; dimethylglycine dehydrogenase, mitochon... K00315 135 1e-29	104931691 kdm1a; lysine-specific histone demethylase 1A ... K11450 1401 0.0	NA	104931762 transketolase K00615 150 2e-35	104930748 pipox; peroxisomal sarcosine oxidase isoform X1 K00306 141 8e-35	104930748 pipox; peroxisomal sarcosine oxidase isoform X1 K00306 448 1e-152	104927590 aoc1; amiloride-sensitive amine oxidase [coppe... K11182 150 8e-35	104919242 sord; sorbitol dehydrogenase K00008 89.0 1e-16	NA	113747834 adhfe1; hydroxyacid-oxoacid transhydrogenase, ... 123 6e-28	104937273 selenbp1; methanethiol oxidase isoform X1 K17285 728 0.0	104923713 sardh; sarcosine dehydrogenase, mitochondrial ... K00314 1510 0.0	NA	NA	104921514 pdpr; pyruvate dehydrogenase phosphatase regul... K17509 432 7e-134	104923713 sardh; sarcosine dehydrogenase, mitochondrial ... K00314 285 4e-79	NA	104927963 lysine-specific demethylase 4B-like isoform X3 K06709 266 3e-72	104933725 kdm5a; lysine-specific demethylase 5A isoform X1 K11446 275 6e-75	104940289 kdm4a; lysine-specific demethylase 4A K06709 1104 0.0	104932947 alkbh1; nucleic acid dioxygenase ALKBH1 K10765 429 1e-145	NA	NA	104933677 lysine-specific demethylase 2A-like isoform X1 K10276 198 2e-51	NA	NA
				ncc	Notothenia coriiceps (black rockcod)	RefSeq	NA	NA	NA	NA	NA	NA	104966861 dmgdh; dimethylglycine dehydrogenase, mitochon... K00315 130 4e-28	104968042 kdm1a; lysine-specific histone demethylase 1A ... K11450 1383 0.0	NA	104956237 transketolase-like K00615 141 2e-32	NA	104959123 pipox; peroxisomal sarcosine oxidase 138 4e-36	104965259 aoc1; amiloride-sensitive amine oxidase [coppe... K11182 147 6e-34	104958296 sord; sorbitol dehydrogenase K00008 92.4 8e-18	NA	104948694 adhfe1; hydroxyacid-oxoacid transhydrogenase, ... K11173 116 5e-26	104949104 selenbp1; selenium-binding protein 1 114 3e-27	104968189 sardh; sarcosine dehydrogenase, mitochondrial K00314 1419 0.0	NA	NA	104966861 dmgdh; dimethylglycine dehydrogenase, mitochon... K00315 385 2e-116	104966861 dmgdh; dimethylglycine dehydrogenase, mitochon... K00315 264 4e-72	NA	104968022 LOW QUALITY PROTEIN	104953602 kdm5b; lysine-specific demethylase 5B isoform X1 K11446 257 5e-69	104957901 lysine-specific demethylase 4A-like K06709 1041 0.0	104942828 alkbh1; alkylated DNA repair protein alkB homo... K10765 220 3e-66	NA	NA	104950965 lysine-specific demethylase 2A-like K10276 197 2e-52	NA	NA
				mze	Maylandia zebra (zebra mbuna)	RefSeq	NA	NA	NA	NA	NA	106675825 glutathione S-transferase theta-3 K00799 85.1 1e-16	101476130 dmgdh; dimethylglycine dehydrogenase, mitochon... K00315 128 2e-27	101466759 kdm1a; lysine-specific histone demethylase 1A ... K11450 1420 0.0	NA	101476820 tkt; transketolase K00615 145 2e-33	101474751 pipox; peroxisomal sarcosine oxidase K00306 144 1e-35	101474751 pipox; peroxisomal sarcosine oxidase K00306 446 6e-152	101467347 aoc1; amiloride-sensitive amine oxidase [coppe... K11182 145 2e-33	101477328 sord; sorbitol dehydrogenase K00008 88.2 2e-16	NA	101480322 adhfe1; hydroxyacid-oxoacid transhydrogenase, ... K11173 113 2e-24	112429883 methanethiol oxidase-like isoform X1 K17285 734 0.0	101464347 sardh; sarcosine dehydrogenase, mitochondrial K00314 1521 0.0	NA	NA	101472969 pdpr; pyruvate dehydrogenase phosphatase regul... K17509 434 6e-135	101464347 sardh; sarcosine dehydrogenase, mitochondrial K00314 282 3e-78	NA	101472369 lysine-specific demethylase 4B K06709 270 1e-73	112432966 LOW QUALITY PROTEIN	101479851 lysine-specific demethylase 4C isoform X1 K06709 679 0.0	106675474 alkbh1; nucleic acid dioxygenase ALKBH1 K10765 413 4e-139	NA	NA	101486102 lysine-specific demethylase 2A isoform X1 K10276 196 1e-50	NA	NA
				onl	Oreochromis niloticus (Nile tilapia)	RefSeq	NA	NA	NA	NA	NA	100534455 glutathione S-transferase theta-3 isoform X2 K00799 82.8 9e-16	100707764 dmgdh; dimethylglycine dehydrogenase, mitochon... K00315 129 1e-27	100702505 kdm1a; lysine-specific histone demethylase 1A ... K11450 1422 0.0	NA	100710574 tkt; transketolase K00615 147 3e-34	100701779 pipox; peroxisomal sarcosine oxidase K00306 145 4e-36	100701779 pipox; peroxisomal sarcosine oxidase K00306 451 5e-154	100696662 aoc1; amiloride-sensitive amine oxidase [coppe... K11182 147 7e-34	100696435 sord; sorbitol dehydrogenase K00008 85.9 2e-15	NA	100691144 adhfe1; hydroxyacid-oxoacid transhydrogenase, ... K11173 119 1e-26	100691953 selenbp1; methanethiol oxidase isoform X2 K17285 738 0.0	100708425 sardh; sarcosine dehydrogenase, mitochondrial ... K00314 1515 0.0	NA	NA	100698536 pdpr; pyruvate dehydrogenase phosphatase regul... K17509 435 4e-135	100708425 sardh; sarcosine dehydrogenase, mitochondrial ... K00314 285 4e-79	NA	100703178 lysine-specific demethylase 4B K06709 270 2e-73	100701637 kdm5a; lysine-specific demethylase 5A isoform X1 K11446 281 7e-77	100707211 lysine-specific demethylase 4C isoform X1 K06709 676 0.0	100698266 alkbh1; nucleic acid dioxygenase ALKBH1 K10765 365 9e-121	NA	NA	100701413 lysine-specific demethylase 2A isoform X3 K10276 196 1e-50	NA	NA
				ola	Oryzias latipes (Japanese medaka)	RefSeq	NA	NA	NA	NA	NA	101173040 glutathione S-transferase theta-1-like K00799 68.6 7e-11	101169624 dmgdh; dimethylglycine dehydrogenase, mitochon... K00315 129 9e-28	101172293 kdm1a; lysine-specific histone demethylase 1A ... K11450 1398 0.0	NA	101158764 transketolase K00615 145 2e-33	101160829 pipox; peroxisomal sarcosine oxidase K00306 153 6e-39	101160829 pipox; peroxisomal sarcosine oxidase K00306 445 2e-151	101163530 aoc1; amiloride-sensitive amine oxidase [coppe... K11182 153 8e-36	101165040 sord; sorbitol dehydrogenase K00008 88.6 2e-16	NA	101169732 adhfe1; hydroxyacid-oxoacid transhydrogenase, ... K11173 121 3e-27	101167941 selenbp1; selenium-binding protein 1 K17285 746 0.0	101171504 sardh; sarcosine dehydrogenase, mitochondrial K00314 1519 0.0	NA	NA	101161388 pdpr; pyruvate dehydrogenase phosphatase regul... K17509 429 1e-132	101171504 sardh; sarcosine dehydrogenase, mitochondrial K00314 285 2e-79	NA	101165696 lysine-specific demethylase 4C isoform X1 K06709 268 5e-72	101161451 kdm5a; lysine-specific demethylase 5A isoform X1 K11446 272 7e-74	101157850 kdm4a; lysine-specific demethylase 4A isoform X1 K06709 998 0.0	101161845 alkbh1; nucleic acid dioxygenase ALKBH1 K10765 416 3e-140	NA	NA	101163098 lysine-specific demethylase 2B isoform X1 K10276 192 5e-49	NA	NA
				xma	Xiphophorus maculatus (southern platyfish)	RefSeq	NA	NA	NA	NA	NA	102237314 glutathione S-transferase theta-1-like isoform X1 K00799 70.9 1e-11	102227264 dmgdh; dimethylglycine dehydrogenase, mitochon... K00315 119 1e-24	102231844 kdm1a; lysine-specific histone demethylase 1A ... K11450 1408 0.0	NA	102224760 transketolase-like K00615 136 1e-30	102229877 pipox; peroxisomal sarcosine oxidase isoform X1 K00306 155 1e-39	102229877 pipox; peroxisomal sarcosine oxidase isoform X1 K00306 458 1e-156	102236337 aoc1; amiloride-sensitive amine oxidase [coppe... K11182 137 1e-30	NA	NA	102217742 adhfe1; hydroxyacid-oxoacid transhydrogenase, ... K11173 121 3e-27	102237502 selenbp1; selenium-binding protein 1 K17285 727 0.0	102218956 sardh; sarcosine dehydrogenase, mitochondrial K00314 1520 0.0	NA	NA	102237265 pdpr; pyruvate dehydrogenase phosphatase regul... K17509 426 1e-131	102218956 sardh; sarcosine dehydrogenase, mitochondrial K00314 276 6e-76	NA	102235480 lysine-specific demethylase 4B-like isoform X1 K06709 273 2e-74	102222341 kdm5a; lysine-specific demethylase 5A K11446 275 6e-75	102226356 kdm4a; lysine-specific demethylase 4A isoform X1 K06709 1066 0.0	102232793 alkbh1; nucleic acid dioxygenase ALKBH1 K10765 414 2e-139	NA	NA	102237385 lysine-specific demethylase 2A-like isoform X1 K10276 194 9e-50	NA	NA
				xco	Xiphophorus couchianus (Monterrey platyfish)	RefSeq	NA	NA	NA	NA	NA	114147657 glutathione S-transferase theta-1-like K00799 81.6 2e-15	114150099 dmgdh; dimethylglycine dehydrogenase, mitochon... K00315 118 3e-24	114134181 kdm1a; lysine-specific histone demethylase 1A ... K11450 1408 0.0	NA	114135603 transketolase-like K00615 136 1e-30	114133650 pipox; peroxisomal sarcosine oxidase isoform X1 K00306 153 4e-39	114133650 pipox; peroxisomal sarcosine oxidase isoform X1 K00306 461 1e-157	114136404 aoc1; amiloride-sensitive amine oxidase [coppe... K11182 140 2e-31	NA	NA	114146146 adhfe1; hydroxyacid-oxoacid transhydrogenase, ... K11173 120 4e-27	114141667 selenbp1; methanethiol oxidase K17285 728 0.0	114149434 sardh; sarcosine dehydrogenase, mitochondrial K00314 1523 0.0	NA	NA	114142985 pdpr; pyruvate dehydrogenase phosphatase regul... K17509 425 2e-131	114149434 sardh; sarcosine dehydrogenase, mitochondrial K00314 276 5e-76	NA	114151024 lysine-specific demethylase 4B-like isoform X1 K06709 273 2e-74	114160957 kdm5a; lysine-specific demethylase 5A K11446 275 6e-75	114150374 kdm4a; lysine-specific demethylase 4A isoform X1 K06709 1065 0.0	114134663 alkbh1; nucleic acid dioxygenase ALKBH1 K10765 414 1e-139	NA	NA	114145414 lysine-specific demethylase 2A-like isoform X1 K10276 194 8e-50	NA	NA
				pret	Poecilia reticulata (guppy)	RefSeq	NA	NA	NA	NA	NA	103461851 glutathione S-transferase theta-1-like K00799 81.6 2e-15	103473305 dmgdh; dimethylglycine dehydrogenase, mitocho... K00315 129 1e-27	103459946 kdm1a; lysine-specific histone demethylase 1A... K11450 1411 0.0	NA	103465119 transketolase-like K00615 136 2e-30	103474319 pipox; peroxisomal sarcosine oxidase K00306 150 5e-38	103474319 pipox; peroxisomal sarcosine oxidase K00306 452 3e-154	103482350 aoc1; amiloride-sensitive amine oxidase [copp... K11182 139 3e-31	NA	NA	103460479 adhfe1; hydroxyacid-oxoacid transhydrogenase,... K11173 121 4e-27	103477500 selenbp1; selenium-binding protein 1 K17285 548 0.0	103473627 sardh; sarcosine dehydrogenase, mitochondrial K00314 1526 0.0	NA	NA	103462189 pdpr; pyruvate dehydrogenase phosphatase regu... K17509 427 6e-132	103473627 sardh; sarcosine dehydrogenase, mitochondrial K00314 286 1e-79	NA	103463436 lysine-specific demethylase 4B-like isoform X1 K06709 267 1e-72	103459510 kdm5a; lysine-specific demethylase 5A isoform X1 K11446 274 1e-74	103464194 kdm4a; lysine-specific demethylase 4A isoform X1 K06709 1054 0.0	103458984 alkbh1; DNA oxidative demethylase ALKBH1 K10765 417 8e-141	NA	NA	103470449 lysine-specific demethylase 2A-like isoform X1 K10276 196 1e-50	NA	NA
				cvg	Cyprinodon variegatus (sheepshead minnow)	RefSeq	NA	NA	NA	NA	NA	107102839 glutathione S-transferase theta-1-like K00799 79.0 2e-14	107093770 dmgdh; dimethylglycine dehydrogenase, mitochon... K00315 133 4e-29	107084713 kdm1a; lysine-specific histone demethylase 1A ... K11450 1402 0.0	NA	107086654 tkt; transketolase K00615 137 7e-31	107093112 pipox; peroxisomal sarcosine oxidase K00306 139 4e-34	107093112 pipox; peroxisomal sarcosine oxidase K00306 449 3e-153	107086520 aoc1; amiloride-sensitive amine oxidase [coppe... K11182 133 2e-29	NA	NA	107092489 adhfe1; hydroxyacid-oxoacid transhydrogenase, ... K11173 126 5e-29	107103609 selenbp1; selenium-binding protein 1 K17285 718 0.0	107088710 sardh; sarcosine dehydrogenase, mitochondrial K00314 1530 0.0	NA	NA	107080849 pdpr; pyruvate dehydrogenase phosphatase regul... K17509 423 1e-130	107088710 sardh; sarcosine dehydrogenase, mitochondrial K00314 281 6e-78	NA	107093321 lysine-specific demethylase 4B-like isoform X1 K06709 267 2e-72	107094560 kdm5a; lysine-specific demethylase 5A K11446 275 9e-75	107093321 lysine-specific demethylase 4B-like isoform X1 K06709 992 0.0	107089197 alkbh1; DNA oxidative demethylase ALKBH1 K10765 411 3e-138	NA	NA	107102329 lysine-specific demethylase 2A-like K10276 196 1e-50	NA	NA
				nfu	Nothobranchius furzeri (turquoise killifish)	RefSeq	NA	NA	NA	NA	NA	107397168 glutathione S-transferase theta-1-like isoform X1 K00799 77.0 9e-14	107374847 dmgdh; dimethylglycine dehydrogenase, mitochon... K00315 132 8e-29	107392201 kdm1a; lysine-specific histone demethylase 1A ... K11450 1395 0.0	NA	107374077 transketolase-like K00615 139 2e-31	107396171 pipox; peroxisomal sarcosine oxidase K00306 122 4e-28	107396171 pipox; peroxisomal sarcosine oxidase K00306 386 8e-129	107382765 aoc1; amiloride-sensitive amine oxidase [coppe... K11182 150 7e-35	NA	NA	107372658 hydroxyacid-oxoacid transhydrogenase, mitochon... K11173 83.6 2e-14	107379021 selenbp1; selenium-binding protein 1 isoform X1 K17285 716 0.0	107372413 sardh; sarcosine dehydrogenase, mitochondrial K00314 1511 0.0	NA	NA	107394994 pdpr; pyruvate dehydrogenase phosphatase regul... K17509 434 1e-134	107372413 sardh; sarcosine dehydrogenase, mitochondrial K00314 285 2e-79	NA	107392781 lysine-specific demethylase 4B-like K06709 270 4e-73	107383969 kdm5a; lysine-specific demethylase 5A isoform X1 K11446 276 4e-75	107387334 kdm4a; lysine-specific demethylase 4A isoform X1 K06709 1054 0.0	107391677 alkbh1; DNA oxidative demethylase ALKBH1 K10765 398 3e-133	NA	NA	107376672 kdm2a; lysine-specific demethylase 2A isoform X1 K10276 192 3e-49	NA	NA
				kmr	Kryptolebias marmoratus (mangrove rivulus)	RefSeq	NA	NA	NA	NA	NA	108247352 gstt2b; glutathione S-transferase theta-2B K00799 79.0 1e-14	108251297 dmgdh; dimethylglycine dehydrogenase, mitochon... K00315 136 7e-30	108236889 kdm1a; lysine-specific histone demethylase 1A ... K11450 1408 0.0	NA	108236838 tkt; transketolase isoform X1 K00615 145 2e-33	108245341 pipox; peroxisomal sarcosine oxidase isoform X3 K00306 157 1e-40	108245341 pipox; peroxisomal sarcosine oxidase isoform X3 K00306 446 9e-152	108246408 aoc1; amiloride-sensitive amine oxidase [coppe... K11182 150 6e-35	NA	NA	NA	108228257 selenbp1; methanethiol oxidase K17285 725 0.0	108232690 sardh; sarcosine dehydrogenase, mitochondrial K00314 1516 0.0	NA	NA	108241617 pdpr; pyruvate dehydrogenase phosphatase regul... K17509 428 2e-132	108232690 sardh; sarcosine dehydrogenase, mitochondrial K00314 281 4e-78	NA	108234360 lysine-specific demethylase 4B-like isoform X1 K06709 267 3e-72	108240979 kdm5a; lysine-specific demethylase 5A isoform X1 K11446 279 3e-76	108234360 lysine-specific demethylase 4B-like isoform X1 K06709 1028 0.0	108245041 alkbh1; nucleic acid dioxygenase ALKBH1 K10765 392 8e-131	NA	NA	108249790 lysine-specific demethylase 2A-like isoform X1 K10276 202 2e-52	NA	NA
				alim	Austrofundulus limnaeus (annual killifish)	RefSeq	NA	NA	NA	NA	NA	106530569 glutathione S-transferase theta-1-like K00799 77.4 6e-14	106514558 sardh; sarcosine dehydrogenase, mitochondrial K00314 114 4e-23	106533898 lysine-specific histone demethylase 1A-like i... K11450 1395 0.0	NA	106513066 tkt; transketolase K00615 144 5e-33	106536462 pipox; peroxisomal sarcosine oxidase K00306 123 1e-28	106536462 pipox; peroxisomal sarcosine oxidase K00306 391 6e-131	106528598 aoc1; amiloride-sensitive amine oxidase [copp... K11182 144 5e-33	NA	NA	106512190 hydroxyacid-oxoacid transhydrogenase, mitocho... K11173 82.4 1e-14	106533786 selenbp1; LOW QUALITY PROTEIN	106514558 sardh; sarcosine dehydrogenase, mitochondrial K00314 1520 0.0	NA	NA	106522533 pdpr; pyruvate dehydrogenase phosphatase regu... K17509 429 5e-133	106514558 sardh; sarcosine dehydrogenase, mitochondrial K00314 284 6e-79	NA	106519213 lysine-specific demethylase 4B-like K06709 268 8e-73	106521815 kdm5a; lysine-specific demethylase 5A K11446 275 6e-75	106519213 lysine-specific demethylase 4B-like K06709 925 0.0	106519987 alkbh1; alkylated DNA repair protein alkB hom... K10765 402 1e-134	NA	NA	106511523 lysine-specific demethylase 2A-like K10276 206 3e-55	NA	NA
				aoce	Amphiprion ocellaris (clown anemonefish)	RefSeq	NA	NA	NA	NA	NA	111584020 glutathione S-transferase theta-3-like K00799 77.4 5e-14	111570345 dmgdh; dimethylglycine dehydrogenase, mitocho... K00315 124 6e-26	111573331 kdm1a; lysine-specific histone demethylase 1A... K11450 1395 0.0	NA	111573847 transketolase-like K00615 141 2e-32	111572794 peroxisomal sarcosine oxidase-like K00306 115 5e-26	111572794 peroxisomal sarcosine oxidase-like K00306 320 9e-104	111562815 aoc1; amiloride-sensitive amine oxidase [copp... K11182 148 3e-34	111572848 sord; sorbitol dehydrogenase K00008 92.0 1e-17	NA	111588952 adhfe1; hydroxyacid-oxoacid transhydrogenase,... K11173 117 4e-26	111588091 selenbp1; selenium-binding protein 1 K17285 744 0.0	111567010 sardh; sarcosine dehydrogenase, mitochondrial K00314 1514 0.0	NA	NA	111587405 pdpr; pyruvate dehydrogenase phosphatase regu... K17509 415 1e-127	111567010 sardh; sarcosine dehydrogenase, mitochondrial K00314 288 2e-80	NA	111576552 lysine-specific demethylase 4B-like isoform X1 K06709 269 4e-73	111573173 kdm5a; lysine-specific demethylase 5A K11446 276 2e-75	111588723 kdm4a; lysine-specific demethylase 4A isoform X1 K06709 1103 0.0	111586440 alkbh1; nucleic acid dioxygenase ALKBH1 K10765 414 2e-139	NA	NA	111568501 lysine-specific demethylase 2A-like isoform X1 K10276 198 3e-51	NA	NA
				csem	Cynoglossus semilaevis (tongue sole)	RefSeq	NA	NA	NA	NA	NA	103397404 glutathione S-transferase theta-1-like K00799 80.1 7e-15	103390008 dmgdh; dimethylglycine dehydrogenase, mitocho... K00315 132 1e-28	103378492 kdm1a; lysine-specific histone demethylase 1A... K11450 1400 0.0	NA	103384521 tktl1; transketolase-like protein 1 K00615 142 2e-32	103377741 pipox; peroxisomal sarcosine oxidase K00306 149 2e-37	103377741 pipox; peroxisomal sarcosine oxidase K00306 432 1e-146	103376876 aoc1; amiloride-sensitive amine oxidase [copp... K11182 153 6e-36	NA	NA	103398723 adhfe1; hydroxyacid-oxoacid transhydrogenase,... K11173 120 4e-27	103388052 selenbp1; selenium-binding protein 1 K17285 729 0.0	103389066 sardh; sarcosine dehydrogenase, mitochondrial... K00314 1166 0.0	NA	NA	103379298 pdpr; pyruvate dehydrogenase phosphatase regu... K17509 421 6e-130	103390008 dmgdh; dimethylglycine dehydrogenase, mitocho... K00315 274 1e-75	NA	103395858 lysine-specific demethylase 4A-like isoform X1 K06709 267 2e-72	103382913 kdm5a; lysine-specific demethylase 5A K11446 275 7e-75	103399834 lysine-specific demethylase 4A isoform X2 K06709 1068 0.0	103383407 alkbh1; DNA oxidative demethylase ALKBH1 isof... K10765 414 1e-139	NA	NA	103384305 lysine-specific demethylase 2A-like isoform X3 K10276 196 2e-50	NA	NA
				pov	Paralichthys olivaceus (Japanese flounder)	RefSeq	NA	NA	NA	NA	NA	109640284 glutathione S-transferase theta-3-like K00799 92.0 7e-19	109626536 dmgdh; dimethylglycine dehydrogenase, mitochon... K00315 136 5e-30	109636394 kdm1a; lysine-specific histone demethylase 1A ... K11450 1399 0.0	NA	109635235 transketolase-like K00615 154 2e-36	109639358 pipox; peroxisomal sarcosine oxidase K00306 128 3e-30	109639358 pipox; peroxisomal sarcosine oxidase K00306 415 5e-140	109629489 aoc1; amiloride-sensitive amine oxidase [coppe... K11182 147 6e-34	NA	NA	109648239 hydroxyacid-oxoacid transhydrogenase, mitochon... 77.0 4e-13	109647699 selenbp1; selenium-binding protein 1 K17285 469 9e-161	109626083 sardh; sarcosine dehydrogenase, mitochondrial K00314 1424 0.0	NA	NA	109625102 pdpr; pyruvate dehydrogenase phosphatase regul... K17509 422 4e-130	109626083 sardh; sarcosine dehydrogenase, mitochondrial K00314 267 3e-73	NA	109644379 lysine-specific demethylase 4A-like isoform X1 K06709 266 2e-72	109644697 kdm5a; lysine-specific demethylase 5A isoform X1 K11446 278 6e-76	109625784 kdm4a; lysine-specific demethylase 4A isoform X1 K06709 1089 0.0	109628250 alkbh1; nucleic acid dioxygenase ALKBH1 K10765 408 4e-137	NA	NA	109627364 lysine-specific demethylase 2A-like isoform X1 K10276 204 2e-53	NA	NA
				lcf	Lates calcarifer (barramundi perch)	RefSeq	NA	NA	NA	NA	NA	108881636 glutathione S-transferase theta-1-like K00799 87.0 3e-17	108895442 dmgdh; LOW QUALITY PROTEIN	108874888 LOW QUALITY PROTEIN	NA	108877875 transketolase-like K00615 155 5e-37	108900077 pipox; peroxisomal sarcosine oxidase K00306 146 2e-36	108900077 pipox; peroxisomal sarcosine oxidase K00306 457 4e-156	108881560 aoc1; amiloride-sensitive amine oxidase [coppe... K11182 145 3e-33	108889652 sord; LOW QUALITY PROTEIN	NA	108884927 adhfe1; hydroxyacid-oxoacid transhydrogenase, ... K11173 129 6e-30	108884721 selenbp1; selenium-binding protein 1 K17285 740 0.0	108879253 sardh; sarcosine dehydrogenase, mitochondrial K00314 1525 0.0	NA	NA	108897688 pdpr; pyruvate dehydrogenase phosphatase regul... K17509 431 2e-133	108879253 sardh; sarcosine dehydrogenase, mitochondrial K00314 285 4e-79	NA	108881199 LOW QUALITY PROTEIN	108890583 kdm5a; LOW QUALITY PROTEIN	108896968 lysine-specific demethylase 4A-like isoform X1 K06709 1097 0.0	108897866 alkbh1; LOW QUALITY PROTEIN	NA	NA	108872906 LOW QUALITY PROTEIN	NA	NA
				sdu	Seriola dumerili (greater amberjack)	RefSeq	NA	NA	NA	NA	NA	111238533 glutathione S-transferase theta-1-like K00799 84.3 3e-16	111239025 dmgdh; dimethylglycine dehydrogenase, mitochon... K00315 134 3e-29	111226160 kdm1a; lysine-specific histone demethylase 1A ... K11450 1400 0.0	NA	111219279 transketolase-like K00615 157 1e-37	111234785 pipox; peroxisomal sarcosine oxidase isoform X1 K00306 145 4e-36	111234785 pipox; peroxisomal sarcosine oxidase isoform X1 K00306 458 8e-157	111228279 aoc1; amiloride-sensitive amine oxidase [coppe... K11182 153 5e-36	111238395 sord; sorbitol dehydrogenase K00008 92.8 5e-18	NA	111237329 adhfe1; hydroxyacid-oxoacid transhydrogenase, ... K11173 126 7e-29	111234071 selenbp1; selenium-binding protein 1 isoform X1 K17285 739 0.0	111238764 sardh; sarcosine dehydrogenase, mitochondrial K00314 1520 0.0	NA	NA	111219701 pdpr; pyruvate dehydrogenase phosphatase regul... K17509 431 1e-133	111238764 sardh; sarcosine dehydrogenase, mitochondrial K00314 280 1e-77	NA	111231525 lysine-specific demethylase 4C-like isoform X1 K06709 266 1e-71	111224734 kdm5a; lysine-specific demethylase 5A isoform X1 K11446 275 1e-74	111231819 lysine-specific demethylase 4A-like isoform X1 K06709 1106 0.0	111226165 alkbh1; nucleic acid dioxygenase ALKBH1 K10765 414 1e-139	NA	NA	111230448 lysine-specific demethylase 2A-like isoform X1 K10276 195 3e-50	NA	NA
				slal	Seriola lalandi dorsalis (Yellowtail amberjack)	RefSeq	NA	NA	NA	NA	NA	111645713 glutathione S-transferase theta-1-like K00799 87.0 3e-17	111666799 dmgdh; dimethylglycine dehydrogenase, mitocho... K00315 134 2e-29	111655910 kdm1a; lysine-specific histone demethylase 1A... K11450 1400 0.0	NA	111653710 transketolase-like K00615 374 6e-116	111671368 pipox; peroxisomal sarcosine oxidase K00306 142 3e-35	111671368 pipox; peroxisomal sarcosine oxidase K00306 452 1e-154	111657042 aoc1; amiloride-sensitive amine oxidase [copp... K11182 152 1e-35	111654814 sord; sorbitol dehydrogenase K00008 94.0 2e-18	NA	111659204 adhfe1; hydroxyacid-oxoacid transhydrogenase,... K11173 123 5e-28	111644696 selenbp1; selenium-binding protein 1 K17285 737 0.0	111666073 sardh; sarcosine dehydrogenase, mitochondrial K00314 1521 0.0	NA	NA	111672279 pdpr; pyruvate dehydrogenase phosphatase regu... K17509 431 2e-133	111666073 sardh; sarcosine dehydrogenase, mitochondrial K00314 286 7e-80	NA	111671105 lysine-specific demethylase 4A-like K06709 252 2e-72	111651986 kdm5a; lysine-specific demethylase 5A isoform X1 K11446 276 3e-75	111671721 lysine-specific demethylase 4A-like K06709 1106 0.0	111655381 alkbh1; nucleic acid dioxygenase ALKBH1 K10765 414 1e-139	NA	NA	111647621 lysine-specific demethylase 2A-like isoform X1 K10276 192 4e-49	NA	NA
				hcq	Hippocampus comes (tiger tail seahorse)	RefSeq	NA	NA	NA	NA	NA	109515569 glutathione S-transferase theta-1-like K00799 84.3 2e-16	109517687 dmgdh; dimethylglycine dehydrogenase, mitochon... K00315 117 6e-24	109526830 kdm1a; lysine-specific histone demethylase 1A ... K11450 1385 0.0	NA	109528510 transketolase-like isoform X1 K00615 154 1e-36	109510953 pipox; peroxisomal sarcosine oxidase K00306 155 9e-40	109510953 pipox; peroxisomal sarcosine oxidase K00306 442 2e-150	109518117 aoc1; amiloride-sensitive amine oxidase [coppe... K11182 139 4e-31	109514452 sord; sorbitol dehydrogenase K00008 84.3 5e-15	NA	109518917 adhfe1; hydroxyacid-oxoacid transhydrogenase, ... K11173 120 5e-27	109512140 selenbp1; selenium-binding protein 1 K17285 704 0.0	109517069 sardh; sarcosine dehydrogenase, mitochondrial K00314 1517 0.0	NA	NA	109513927 pdpr; pyruvate dehydrogenase phosphatase regul... K17509 437 8e-136	109517069 sardh; sarcosine dehydrogenase, mitochondrial K00314 291 2e-81	NA	109518926 lysine-specific demethylase 4A-like isoform X1 K06709 266 3e-72	109530074 kdm5a; lysine-specific demethylase 5A isoform X1 K11446 275 6e-75	109524769 kdm4a; lysine-specific demethylase 4A isoform X1 K06709 1088 0.0	109524910 alkbh1; DNA demethylase ALKBH1 K10765 402 6e-135	NA	NA	109512629 lysine-specific demethylase 2B-like isoform X1 K10276 195 4e-50	NA	NA
				bpec	Boleophthalmus pectinirostris (great blue-spotted mudskipper)	RefSeq	NA	NA	NA	NA	NA	110172878 glutathione S-transferase theta-1-like K00799 91.7 8e-19	110157318 dmgdh; dimethylglycine dehydrogenase, mitocho... K00315 135 2e-29	110161360 kdm1a; lysine-specific histone demethylase 1A K11450 1365 0.0	NA	110164647 LOW QUALITY PROTEIN	110166751 pipox; peroxisomal sarcosine oxidase K00306 77.0 4e-13	110166751 pipox; peroxisomal sarcosine oxidase K00306 306 4e-99	110165585 aoc1; amiloride-sensitive amine oxidase [copp... K11182 131 8e-29	110172945 sord; sorbitol dehydrogenase K00008 86.7 9e-16	NA	110170950 adhfe1; hydroxyacid-oxoacid transhydrogenase,... K11173 86.7 8e-16	110157884 selenbp1; selenium-binding protein 1 K17285 736 0.0	110174148 sardh; sarcosine dehydrogenase, mitochondrial K00314 1525 0.0	NA	NA	110175338 pdpr; pyruvate dehydrogenase phosphatase regu... K17509 422 4e-130	110174148 sardh; sarcosine dehydrogenase, mitochondrial K00314 281 8e-78	NA	110160143 lysine-specific demethylase 4B-like K06709 269 4e-73	110164872 kdm5a; lysine-specific demethylase 5A K11446 275 6e-75	110172611 lysine-specific demethylase 4C-like isoform X1 K06709 673 0.0	110155661 alkbh1; nucleic acid dioxygenase ALKBH1 isofo... K10765 409 2e-138	NA	NA	110164352 lysine-specific demethylase 2A-like K10276 201 3e-52	NA	NA
				malb	Monopterus albus (swamp eel)	RefSeq	NA	NA	NA	NA	NA	109972515 glutathione S-transferase theta-3-like K00799 82.0 1e-15	109963453 sardh; sarcosine dehydrogenase, mitochondrial K00314 107 1e-20	109955009 kdm1a; lysine-specific histone demethylase 1A... K11450 1107 0.0	NA	109971149 tkt; transketolase K00615 144 5e-33	109953385 pipox; peroxisomal sarcosine oxidase K00306 76.3 1e-12	109953385 pipox; peroxisomal sarcosine oxidase K00306 315 6e-102	109953334 aoc1; amiloride-sensitive amine oxidase [copp... K11182 151 3e-35	NA	NA	109974851 adhfe1; hydroxyacid-oxoacid transhydrogenase,... K11173 128 2e-29	109970829 selenbp1; selenium-binding protein 1 isoform X1 K17285 734 0.0	109963453 sardh; sarcosine dehydrogenase, mitochondrial K00314 1503 0.0	NA	NA	109973718 pdpr; pyruvate dehydrogenase phosphatase regu... K17509 413 6e-127	109963453 sardh; sarcosine dehydrogenase, mitochondrial K00314 289 1e-80	NA	109958225 lysine-specific demethylase 4B-like K06709 268 1e-72	109960867 kdm5a; lysine-specific demethylase 5A isoform X1 K11446 276 3e-75	109958391 lysine-specific demethylase 4C-like K06709 676 0.0	109969049 alkbh1; nucleic acid dioxygenase ALKBH1 isofo... K10765 412 6e-139	NA	NA	109972565 lysine-specific demethylase 2A-like K10276 200 7e-52	NA	NA
				sasa	Salmo salar (Atlantic salmon)	RefSeq	NA	NA	NA	NA	NA	106580120 GSTT1; glutathione S-transferase theta-1-like K00799 87.8 2e-17	106568126 dmgdh; dimethylglycine dehydrogenase K00315 121 4e-25	106610674 lysine-specific histone demethylase 1A-like K11450 1389 0.0	NA	100195505 tkt; transketolase K00615 147 2e-34	106613098 pipox; pipecolic acid and sarcosine oxidase K00306 139 5e-34	106613098 pipox; pipecolic acid and sarcosine oxidase K00306 444 4e-151	106590278 amiloride-sensitive amine oxidase [copper-con... K11182 144 6e-33	100196489 dhso; Sorbitol dehydrogenase K00008 80.5 1e-13	NA	106569039 adhfe1, HOT; alcohol dehydrogenase, iron cont... K11173 100 9e-20	100195144 sbp1; Selenium-binding protein 1 K17285 716 0.0	106561570 sardh; sarcosine dehydrogenase K00314 1496 0.0	NA	NA	106588059 pdpr; pyruvate dehydrogenase phosphatase regu... K17509 428 2e-132	106561570 sardh; sarcosine dehydrogenase K00314 286 2e-79	NA	106574093 lysine-specific demethylase 4B-like K06709 266 3e-72	106575952 kdm5a; lysine demethylase 5A K11446 268 2e-72	106584183 lysine-specific demethylase 4A-like K06709 1108 0.0	106611373 alkbh1; alkB homolog 1, histone H2A dioxygenase K10765 423 8e-143	NA	NA	106609898 kdm2a; lysine demethylase 2A K10276 200 7e-52	NA	NA
				otw	Oncorhynchus tshawytscha (Chinook salmon)	RefSeq	NA	NA	NA	NA	NA	112264021 glutathione S-transferase theta-1-like K00799 87.8 1e-17	112220276 dmgdh; dimethylglycine dehydrogenase, mitochon... K00315 120 7e-25	112256467 lysine-specific histone demethylase 1A-like is... K11450 1388 0.0	NA	112222123 transketolase-like isoform X1 K00615 147 4e-34	112267205 pipox; peroxisomal sarcosine oxidase isoform X1 K00306 133 8e-32	112267205 pipox; peroxisomal sarcosine oxidase isoform X1 K00306 434 2e-147	112227831 amiloride-sensitive amine oxidase [copper-cont... K11182 146 1e-33	112249134 sorbitol dehydrogenase-like K00008 79.0 4e-13	NA	112243984 uncharacterized protein LOC112243984 166 2e-43	112225541 selenbp1; selenium-binding protein 1 K17285 708 0.0	112235511 LOW QUALITY PROTEIN	112243834 uncharacterized protein LOC112243834 142 2e-33	112243834 uncharacterized protein LOC112243834 125 1e-27	112220276 dmgdh; dimethylglycine dehydrogenase, mitochon... K00315 394 7e-120	112220276 dmgdh; dimethylglycine dehydrogenase, mitochon... K00315 269 8e-74	112243445 uncharacterized protein LOC112243445 99.4 5e-20	112260288 LOW QUALITY PROTEIN	112216758 lysine-specific demethylase 5A-like isoform X1 K11446 267 3e-72	112249956 lysine-specific demethylase 4A-like isoform X1 K06709 1114 0.0	112256956 alkbh1; nucleic acid dioxygenase ALKBH1 K10765 422 2e-142	NA	NA	112256247 lysine-specific demethylase 2A-like K10276 191 1e-48	112243860 uncharacterized protein LOC112243860 K16319 101 1e-20	NA
				salp	Salvelinus alpinus (Arctic char)	RefSeq	NA	NA	NA	NA	NA	111958036 glutathione S-transferase theta-1 K00799 88.2 1e-17	111961762 dimethylglycine dehydrogenase, mitochondrial K00315 119 2e-24	112068085 lysine-specific histone demethylase 1A isofor... K11450 1391 0.0	NA	112075449 transketolase-like K00615 148 1e-34	111960712 peroxisomal sarcosine oxidase isoform X1 K00306 137 3e-33	111960712 peroxisomal sarcosine oxidase isoform X1 K00306 441 9e-150	111953200 amiloride-sensitive amine oxidase [copper-con... K11182 144 6e-33	111974554 sorbitol dehydrogenase K00008 80.1 1e-13	NA	111957017 adhfe1; hydroxyacid-oxoacid transhydrogenase,... K11173 121 3e-27	112076514 selenium-binding protein 1 K17285 743 0.0	111961266 sardh; sarcosine dehydrogenase, mitochondrial K00314 1493 0.0	NA	NA	111961762 dimethylglycine dehydrogenase, mitochondrial K00315 397 6e-121	111961266 sardh; sarcosine dehydrogenase, mitochondrial K00314 284 7e-79	NA	111952686 LOW QUALITY PROTEIN	111951446 lysine-specific demethylase 5A isoform X1 K11446 269 7e-73	111972383 lysine-specific demethylase 4A isoform X1 K06709 1107 0.0	112074147 alkbh1; nucleic acid dioxygenase ALKBH1 K10765 429 3e-145	NA	NA	111967492 lysine-specific demethylase 2A K10276 191 8e-49	NA	NA
				els	Esox lucius (northern pike)	RefSeq	NA	NA	NA	NA	NA	105007887 gstt1; glutathione S-transferase theta-1 K00799 84.7 2e-16	105015173 dmgdh; dimethylglycine dehydrogenase, mitochon... K00315 130 4e-28	105016064 kdm1a; lysine-specific histone demethylase 1A ... K11450 1400 0.0	NA	105006795 transketolase-like protein 2 K00615 153 3e-36	105011073 pipox; LOW QUALITY PROTEIN	105011073 pipox; LOW QUALITY PROTEIN	105019484 aoc1; amiloride-sensitive amine oxidase [coppe... K11182 149 1e-34	105030774 sord; sorbitol dehydrogenase isoform X1 K00008 80.9 7e-14	NA	105010261 adhfe1; hydroxyacid-oxoacid transhydrogenase, ... K11173 110 2e-23	105018871 selenbp1; methanethiol oxidase isoform X1 K17285 743 0.0	105014778 sardh; sarcosine dehydrogenase, mitochondrial K00314 1485 0.0	NA	NA	105028847 pdpr; pyruvate dehydrogenase phosphatase regul... K17509 424 5e-131	105014778 sardh; sarcosine dehydrogenase, mitochondrial K00314 285 5e-79	NA	105011321 lysine-specific demethylase 4B isoform X1 K06709 266 5e-72	105020259 kdm5a; lysine-specific demethylase 5A isoform X1 K11446 268 1e-72	105020859 lysine-specific demethylase 4C isoform X1 K06709 677 0.0	105015444 alkbh1; nucleic acid dioxygenase ALKBH1 K10765 429 6e-145	NA	NA	105022887 lysine-specific demethylase 2A isoform X1 K10276 201 3e-52	NA	NA
				sfm	Scleropages formosus (Asian bonytongue)	RefSeq	NA	NA	NA	NA	NA	108921883 glutathione S-transferase theta-1-like K00799 85.5 9e-17	108925069 dmgdh; dimethylglycine dehydrogenase, mitochon... K00315 119 2e-24	108922806 kdm1a; lysine-specific histone demethylase 1A ... K11450 1422 0.0	NA	108925597 tkt; transketolase K00615 152 3e-36	108932270 pipox; peroxisomal sarcosine oxidase K00306 136 6e-33	108932270 pipox; peroxisomal sarcosine oxidase K00306 425 8e-144	108935426 aoc1; amiloride-sensitive amine oxidase [coppe... K11182 138 4e-31	108926697 sord; sorbitol dehydrogenase K00008 82.4 2e-14	NA	108937617 adhfe1; hydroxyacid-oxoacid transhydrogenase, ... K11173 105 6e-22	108941860 selenbp1; methanethiol oxidase isoform X2 K17285 730 0.0	108932522 sardh; sarcosine dehydrogenase, mitochondrial K00314 1513 0.0	NA	NA	108941217 pdpr; pyruvate dehydrogenase phosphatase regul... K17509 436 2e-135	108932522 sardh; sarcosine dehydrogenase, mitochondrial K00314 280 1e-77	NA	108940292 lysine-specific demethylase 4B-like K06709 269 3e-73	108931603 kdm5a; lysine-specific demethylase 5A isoform X1 K11446 276 2e-75	108923844 kdm4a; lysine-specific demethylase 4A isoform X1 K06709 1114 0.0	108922282 alkbh1; nucleic acid dioxygenase ALKBH1 K10765 411 2e-138	NA	NA	108925897 lysine-specific demethylase 2A-like isoform X4 K10276 191 5e-49	NA	NA
				pki	Paramormyrops kingsleyae	RefSeq	NA	NA	NA	NA	NA	111858750 glutathione S-transferase theta-3-like K00799 81.3 3e-15	111849812 dmgdh; dimethylglycine dehydrogenase, mitochon... K00315 127 3e-27	111854724 kdm1a; lysine-specific histone demethylase 1A ... K11450 1385 0.0	NA	111842314 transketolase-like K00615 152 7e-36	111849800 pipox; peroxisomal sarcosine oxidase K00306 146 3e-36	111849800 pipox; peroxisomal sarcosine oxidase K00306 449 2e-152	111840061 aoc1; amiloride-sensitive amine oxidase [coppe... K11182 143 2e-32	111835099 sord; sorbitol dehydrogenase K00008 86.7 3e-16	NA	111861125 adhfe1; hydroxyacid-oxoacid transhydrogenase, ... K11173 110 1e-23	111838469 selenbp1; selenium-binding protein 1 K17285 745 0.0	111854167 sardh; sarcosine dehydrogenase, mitochondrial K00314 1476 0.0	NA	NA	111832716 pdpr; pyruvate dehydrogenase phosphatase regul... K17509 432 7e-134	111849812 dmgdh; dimethylglycine dehydrogenase, mitochon... K00315 272 9e-75	NA	111860286 lysine-specific demethylase 4B-like isoform X1 K06709 266 1e-73	111833285 kdm5a; LOW QUALITY PROTEIN	111846045 kdm4a; lysine-specific demethylase 4A K06709 1105 0.0	111850947 alkbh1; nucleic acid dioxygenase ALKBH1 K10765 417 1e-140	NA	NA	111861052 lysine-specific demethylase 2A-like isoform X1 K10276 195 3e-50	NA	NA
				lcm	Latimeria chalumnae (coelacanth)	RefSeq	NA	NA	NA	NA	NA	106703770 glutathione S-transferase theta-1-like K00799 82.0 1e-15	102353346 dimethylglycine dehydrogenase, mitochondrial-like K00315 125 1e-26	102363978 KDM1A; lysine demethylase 1A K11450 742 0.0	NA	102356292 TKT; transketolase K00615 154 1e-36	102358232 PIPOX; pipecolic acid and sarcosine oxidase K00306 157 1e-40	102358232 PIPOX; pipecolic acid and sarcosine oxidase K00306 469 9e-161	102366363 AOC3; amine oxidase, copper containing 3 K00276 156 7e-37	NA	NA	102362120 ADHFE1; alcohol dehydrogenase, iron containing 1 K11173 117 4e-26	102353480 SELENBP1; selenium binding protein 1 K17285 657 0.0	102358838 SARDH; sarcosine dehydrogenase K00314 1405 0.0	NA	NA	102359619 PDPR; pyruvate dehydrogenase phosphatase regul... K17509 412 1e-126	102353346 dimethylglycine dehydrogenase, mitochondrial-like K00315 276 3e-76	NA	102351941 KDM4A; lysine demethylase 4A K06709 270 7e-74	102367371 KDM5B; lysine demethylase 5B K11446 277 1e-75	102351941 KDM4A; lysine demethylase 4A K06709 1085 0.0	102354120 ALKBH1; alkB homolog 1, histone H2A dioxygenase K10765 447 2e-152	NA	NA	102363992 KDM2B; lysine demethylase 2B K10276 181 1e-45	NA	NA
		Cartilaginous fishes		cmk	Callorhinchus milii (elephant shark)	RefSeq	NA	NA	NA	NA	NA	103184007 glutathione S-transferase theta-1-like K00799 90.1 3e-18	103177764 dmgdh; dimethylglycine dehydrogenase K00315 128 2e-27	103179609 kdm1a; lysine demethylase 1A K11450 1442 0.0	NA	103185044 tkt; transketolase K00615 134 1e-29	103183351 pipox; pipecolic acid and sarcosine oxidase K00306 158 6e-41	103183351 pipox; pipecolic acid and sarcosine oxidase K00306 491 1e-169	103172692 retina-specific copper amine oxidase-like K00276 144 8e-33	103188841 sord; sorbitol dehydrogenase K00008 92.0 2e-17	103188841 sord; sorbitol dehydrogenase K00008 96.3 5e-19	103180734 adhfe1; alcohol dehydrogenase, iron containing 1 K11173 116 1e-25	103172275 selenbp1; selenium binding protein 1 K17285 727 0.0	103183089 sardh; sarcosine dehydrogenase K00314 1234 0.0	NA	NA	103185920 pdpr; pyruvate dehydrogenase phosphatase regul... K17509 416 7e-128	103177764 dmgdh; dimethylglycine dehydrogenase K00315 282 2e-78	NA	103185468 kdm4c; lysine demethylase 4C K06709 265 8e-72	103190333 kdm5b; lysine demethylase 5B K11446 271 7e-74	103185468 kdm4c; lysine demethylase 4C K06709 1400 0.0	103186813 alkbh1; alkB homolog 1, histone H2A dioxygenase K10765 404 7e-136	NA	NA	103174084 phf8; PHD finger protein 8 182 3e-48	NA	NA
				rtp	Rhincodon typus (whale shark)	RefSeq	NA	NA	NA	NA	NA	109911287 glutathione S-transferase theta-1-like K00799 87.4 2e-17	109923006 dmgdh; dimethylglycine dehydrogenase, mitochon... 129 7e-29	109926736 kdm1a; lysine-specific histone demethylase 1A K11450 1430 0.0	NA	109931653 tkt; transketolase isoform X1 K00615 104 2e-20	109927547 pipox; peroxisomal sarcosine oxidase K00306 156 3e-40	109927547 pipox; peroxisomal sarcosine oxidase K00306 454 4e-155	109912274 LOW QUALITY PROTEIN	109929146 sorbitol dehydrogenase-like K00008 79.7 3e-13	NA	109934150 adhfe1; hydroxyacid-oxoacid transhydrogenase, ... K11173 108 5e-23	NA	109925138 sarcosine dehydrogenase, mitochondrial-like 525 1e-176	NA	NA	109925666 pyruvate dehydrogenase phosphatase regulatory ... K17509 208 8e-57	109923006 dmgdh; dimethylglycine dehydrogenase, mitochon... 154 5e-37	NA	109931349 kdm4a; lysine-specific demethylase 4A K06709 255 9e-69	109923042 lysine-specific demethylase 5A-like 260 7e-75	109935489 lysine-specific demethylase 4B-like K06709 776 0.0	109919151 alkbh1; LOW QUALITY PROTEIN	NA	NA	109917965 lysine-specific demethylase 2B-like K10276 184 8e-49	NA	NA
	Lancelets			bfo	Branchiostoma floridae (Florida lancelet)	RefSeq	NA	NA	NA	NA	NA	BRAFLDRAFT_123804 hypothetical protein K00799 92.8 2e-19	BRAFLDRAFT_280302 hypothetical protein K00315 129 9e-28	BRAFLDRAFT_123611 hypothetical protein K11450 1170 0.0	NA	BRAFLDRAFT_82353 hypothetical protein K00615 138 3e-31	BRAFLDRAFT_114735 hypothetical protein K00306 152 1e-38	BRAFLDRAFT_114735 hypothetical protein K00306 376 1e-124	BRAFLDRAFT_217424 hypothetical protein K11182 128 8e-28	BRAFLDRAFT_120381 hypothetical protein K00008 77.8 7e-13	BRAFLDRAFT_67673 hypothetical protein K00008 94.0 9e-19	BRAFLDRAFT_274863 hypothetical protein K11173 70.9 3e-10	BRAFLDRAFT_204820 hypothetical protein K17285 661 0.0	BRAFLDRAFT_86026 hypothetical protein K00314 1180 0.0	NA	NA	BRAFLDRAFT_214317 hypothetical protein K17509 448 6e-141	BRAFLDRAFT_280302 hypothetical protein K00315 283 9e-79	NA	BRAFLDRAFT_224448 hypothetical protein K06709 173 2e-41	BRAFLDRAFT_107742 hypothetical protein K11478 112 2e-22	BRAFLDRAFT_224448 hypothetical protein K06709 806 0.0	BRAFLDRAFT_119815 hypothetical protein K10765 286 1e-89	NA	NA	BRAFLDRAFT_193716 hypothetical protein K10276 190 8e-50	BRAFLDRAFT_118191 hypothetical protein K00499 116 7e-26	NA
	Ascidians			cin	Ciona intestinalis (sea squirt)	RefSeq	NA	NA	NA	NA	NA	100179151 glutathione S-transferase theta-1-like K00799 72.4 3e-12	100182526 aminomethyltransferase, mitochondrial-like K00605 114 7e-24	100187100 lysine-specific histone demethylase 1A K11450 775 0.0	NA	100181597 transketolase K00615 128 8e-28	100177623 peroxisomal sarcosine oxidase-like K00306 123 2e-28	100177623 peroxisomal sarcosine oxidase-like K00306 304 2e-96	NA	100180278 uncharacterized protein LOC100180278 96.7 3e-19	NA	100186144 hydroxyacid-oxoacid transhydrogenase, mitochon... K11173 101 2e-20	100177120 methanethiol oxidase K17285 651 0.0	100184925 sarcosine dehydrogenase, mitochondrial-like K00314 842 0.0	NA	NA	100179924 sarcosine dehydrogenase, mitochondrial-like is... K00314 323 3e-93	100184925 sarcosine dehydrogenase, mitochondrial-like K00314 256 5e-69	NA	100180205 lysine-specific demethylase 4C K06709 284 8e-79	778759 lysine-specific demethylase 5A K11446 274 1e-74	100180205 lysine-specific demethylase 4C K06709 764 0.0	100186336 nucleic acid dioxygenase ALKBH1 K10765 188 1e-52	NA	NA	778852 zf(cxxc)-1; zinc finger protein K10276 196 3e-51	NA	NA
	Echinoderms			spu	Strongylocentrotus purpuratus (purple sea urchin)	RefSeq	NA	NA	NA	NA	NA	115917905 glutathione S-transferase theta-1-like K00799 94.7 5e-20	587447 dimethylglycine dehydrogenase, mitochondrial K00315 125 1e-26	575875 lysine-specific histone demethylase 1A K11450 1098 0.0	NA	576207 transketolase K00615 142 1e-32	583933 uncharacterized protein LOC583933 144 1e-35	592753 peroxisomal sarcosine oxidase K00306 325 3e-104	NA	NA	NA	575433 hydroxyacid-oxoacid transhydrogenase, mitochondrial K11173 87.4 2e-15	582523 methanethiol oxidase K17285 672 0.0	576973 sarcosine dehydrogenase, mitochondrial K00314 1187 0.0	NA	NA	581276 pyruvate dehydrogenase phosphatase regulatory sub... K17509 427 2e-132	581276 pyruvate dehydrogenase phosphatase regulatory sub... K17509 287 3e-80	NA	579470 lysine-specific demethylase 4A isoform X1 K06709 256 8e-69	578457 lysine-specific demethylase 5A isoform X1 K11446 264 5e-71	579470 lysine-specific demethylase 4A isoform X1 K06709 541 1e-168	115919062 nucleic acid dioxygenase ALKBH1-like K10765 235 8e-69	NA	NA	574799 lysine-specific demethylase 2B K10276 193 1e-49	NA	NA
				aplc	Acanthaster planci (crown-of-thorns starfish)	RefSeq	NA	NA	NA	NA	NA	110976638 glutathione S-transferase theta-1-like K00799 92.4 4e-19	110988587 dimethylglycine dehydrogenase, mitochondrial-... K00315 129 9e-28	110990427 lysine-specific histone demethylase 1A-like i... K11450 1159 0.0	NA	110985630 transketolase-like protein 2 isoform X1 K00615 89.0 2e-15	110983047 uncharacterized protein LOC110983047 isoform X1 152 1e-38	110986296 peroxisomal sarcosine oxidase-like isoform X1 K00306 365 2e-120	NA	NA	NA	110987984 hydroxyacid-oxoacid transhydrogenase, mitocho... K11173 106 6e-22	110987284 selenium-binding protein 1-like K17285 682 0.0	110984820 sarcosine dehydrogenase, mitochondrial-like K00314 1167 0.0	NA	NA	110986623 LOW QUALITY PROTEIN	110987881 dimethylglycine dehydrogenase, mitochondrial-... K00315 285 1e-79	NA	110985312 lysine-specific demethylase 4A-like isoform X1 K06709 270 3e-73	110974950 lysine-specific demethylase 5A-like K11446 261 6e-70	110985312 lysine-specific demethylase 4A-like isoform X1 K06709 530 1e-164	110977617 LOW QUALITY PROTEIN	NA	NA	110976555 lysine-specific demethylase 2B-like isoform X1 K10276 202 1e-52	NA	NA
	Hemichordates			sko	Saccoglossus kowalevskii (acorn worm)	RefSeq	NA	NA	NA	NA	NA	102807002 glutathione S-transferase theta-1-like K00799 97.4 6e-21	100377832 dimethylglycine dehydrogenase, mitochondrial-like K00315 154 1e-35	100373836 lysine-specific histone demethylase 1A-like K11450 1127 0.0	NA	NA	100369723 peroxisomal sarcosine oxidase-like 143 3e-35	100377713 peroxisomal sarcosine oxidase-like K00306 198 1e-53	NA	100372858 sorbitol dehydrogenase-like K00008 94.7 9e-19	100372858 sorbitol dehydrogenase-like K00008 102 2e-21	NA	100370469 selenium-binding protein 1-like K17285 637 0.0	100374616 Sardh; sarcosine dehydrogenase, mitochondrial K00314 1228 0.0	NA	NA	100368656 pyruvate dehydrogenase phosphatase regulatory ... K17509 406 9e-125	100374616 Sardh; sarcosine dehydrogenase, mitochondrial K00314 270 6e-74	NA	100329036 Jmjd2c; jumonji domain containing 2c K06709 219 3e-56	100376922 lysine-specific demethylase 5A-like K11446 263 9e-71	100329036 Jmjd2c; jumonji domain containing 2c K06709 436 7e-131	100369152 alkylated DNA repair protein alkB homolog 1-like K10765 247 4e-74	NA	NA	100371879 lysine-specific demethylase 2A-like K10276 196 1e-50	102802673 choline monooxygenase, chloroplastic-like K00499 106 2e-22	NA
	Arthropods	Insects		dme	Drosophila melanogaster (fruit fly)	RefSeq	NA	NA	NA	NA	NA	Dmel_CG30000 GstT1; glutathione S transferase T1 K00799 72.4 3e-12	Dmel_CG3626 CG3626; uncharacterized protein K17509 110 6e-22	Dmel_CG17149 Su(var)3-3; suppressor of variegation 3-3, ... K11450 843 0.0	NA	Dmel_CG8036 CG8036; uncharacterized protein, isoform B K00615 149 8e-35	NA	NA	NA	Dmel_CG4649 Sodh-2; sorbitol dehydrogenase-2 K00008 94.4 2e-18	Dmel_CG4649 Sodh-2; sorbitol dehydrogenase-2 K00008 97.8 8e-20	Dmel_CG3425 T3dh; type III alcohol dehydrogenase K11173 101 2e-20	Dmel_CG7966 CG7966; uncharacterized protein K17285 494 3e-168	Dmel_CG6385 Sardh; sarcosine dehydrogenase K00314 915 0.0	NA	NA	Dmel_CG3626 CG3626; uncharacterized protein K17509 395 1e-119	Dmel_CG3626 CG3626; uncharacterized protein K17509 258 1e-69	NA	Dmel_CG33182 Kdm4B; lysine (K)-specific demethylase 4B, ... K06709 259 9e-73	Dmel_CG9088 lid; little imaginal discs, isoform C K11446 262 2e-70	Dmel_CG33182 Kdm4B; lysine (K)-specific demethylase 4B, ... K06709 495 3e-159	Dmel_CG33250 AlkB; AlkB, isoform B K10765 207 8e-60	NA	NA	Dmel_CG11033 Kdm2; lysine (K)-specific demethylase 2, is... K10276 196 1e-50	NA	NA
				der	Drosophila erecta	RefSeq	NA	NA	NA	NA	NA	6541208 glutathione S-transferase theta-3 K00799 68.2 8e-11	6551006 pyruvate dehydrogenase phosphatase regulatory su... K17509 110 7e-22	6545751 possible lysine-specific histone demethylase 1 i... K11450 851 0.0	NA	6552447 transketolase-like protein 2 K00615 148 1e-34	NA	NA	NA	6551925 sorbitol dehydrogenase K00008 95.5 8e-19	6551925 sorbitol dehydrogenase K00008 97.1 2e-19	6548467 probable hydroxyacid-oxoacid transhydrogenase, m... K11173 99.0 2e-19	6553635 methanethiol oxidase isoform X1 K17285 488 1e-165	6546660 sarcosine dehydrogenase, mitochondrial K00314 922 0.0	NA	NA	6551006 pyruvate dehydrogenase phosphatase regulatory su... K17509 397 3e-120	6551006 pyruvate dehydrogenase phosphatase regulatory su... K17509 259 3e-70	NA	6549529 chromatin modification-related protein eaf-1 iso... K06709 264 9e-71	6540673 lysine-specific demethylase lid K11446 262 2e-70	6549529 chromatin modification-related protein eaf-1 iso... K06709 505 2e-153	6550692 nucleic acid dioxygenase ALKBH1 K10765 209 2e-60	NA	NA	6552450 jmjC domain-containing histone demethylation pro... K10276 196 1e-50	NA	NA
				dse	Drosophila sechellia	RefSeq	NA	NA	NA	NA	NA	6608384 glutathione S-transferase theta-1 isoform X2 K00799 72.4 2e-12	6612510 pyruvate dehydrogenase phosphatase regulatory su... K17509 110 6e-22	6616257 possible lysine-specific histone demethylase 1 K11450 845 0.0	NA	116802519 transketolase 1-like K00615 228 2e-62	NA	NA	NA	6606897 sorbitol dehydrogenase K00008 95.1 1e-18	6606897 sorbitol dehydrogenase K00008 98.2 6e-20	6615512 probable hydroxyacid-oxoacid transhydrogenase, m... K11173 99.4 1e-19	6606576 methanethiol oxidase K17285 489 2e-166	6609685 sarcosine dehydrogenase, mitochondrial K00314 920 0.0	NA	NA	6612510 pyruvate dehydrogenase phosphatase regulatory su... K17509 397 4e-120	6612510 pyruvate dehydrogenase phosphatase regulatory su... K17509 258 7e-70	NA	6608952 flocculation protein FLO11 isoform X7 K06709 267 2e-72	6613558 lysine-specific demethylase lid K11446 262 2e-70	6608952 flocculation protein FLO11 isoform X7 K06709 504 2e-155	6619995 nucleic acid dioxygenase ALKBH1 K10765 209 2e-60	NA	NA	6607159 jmjC domain-containing histone demethylation pro... K10276 196 1e-50	NA	NA
				dsi	Drosophila simulans	RefSeq	NA	NA	NA	NA	NA	Dsimw501_GD10672 Dsim_GD10672; uncharacterized protein K00799 72.4 2e-12	Dsimw501_GD16688 Dsim_GD16688; uncharacterized protein K17509 111 6e-22	Dsimw501_GD14861 Dsim_GD14861; uncharacterized protein K11450 847 0.0	NA	Dsimw501_GD18560 Dsim_GD18560; uncharacterized protein, ... K00615 152 6e-36	NA	NA	NA	Dsimw501_GD18723 Dsim_GD18723; uncharacterized protein K00008 94.7 1e-18	Dsimw501_GD18723 Dsim_GD18723; uncharacterized protein K00008 98.2 6e-20	Dsimw501_GD25134 Dsim_GD25134; uncharacterized protein K11173 99.8 9e-20	Dsimw501_GD20522 Dsim_GD20522; uncharacterized protein K17285 488 8e-166	Dsimw501_GD25443 Dsim_GD25443; uncharacterized protein K00314 913 0.0	NA	NA	Dsimw501_GD16688 Dsim_GD16688; uncharacterized protein K17509 397 4e-120	Dsimw501_GD16688 Dsim_GD16688; uncharacterized protein K17509 257 2e-69	NA	Dsimw501_GD10212 Dsim_GD10212; uncharacterized protein K06709 243 6e-68	Dsimw501_GD22616 Dsim_GD22616; uncharacterized protein, ... K11446 262 2e-70	Dsimw501_GD10212 Dsim_GD10212; uncharacterized protein K06709 456 9e-146	Dsimw501_GD24673 Dsim_GD24673; uncharacterized protein K10765 206 2e-59	NA	NA	Dsimw501_GD18594 Dsim_GD18594; uncharacterized protein K10276 196 1e-50	NA	NA
				dya	Drosophila yakuba	RefSeq	NA	NA	NA	NA	NA	Dyak_GE19294 uncharacterized protein K00799 72.8 2e-12	Dyak_GE16342 uncharacterized protein K17509 112 2e-22	Dyak_GE19651 uncharacterized protein, isoform A K11450 857 0.0	NA	Dyak_GE25892 uncharacterized protein K00615 151 1e-35	NA	NA	NA	Dyak_GE26061 uncharacterized protein K00008 95.5 7e-19	Dyak_GE24888 uncharacterized protein K00008 97.8 9e-20	Dyak_GE11684 uncharacterized protein K11173 99.0 2e-19	Dyak_GE24469 uncharacterized protein K17285 492 3e-167	Dyak_GE13964 uncharacterized protein K00314 921 0.0	NA	NA	Dyak_GE16342 uncharacterized protein K17509 396 5e-120	Dyak_GE16342 uncharacterized protein K17509 257 2e-69	NA	Dyak_GE13392 uncharacterized protein, isoform A K06709 259 1e-72	Dyak_GE18962 uncharacterized protein, isoform A K11446 262 2e-70	Dyak_GE13392 uncharacterized protein, isoform A K06709 498 2e-160	Dyak_GE16011 uncharacterized protein K10765 204 1e-58	NA	NA	Dyak_GE25927 uncharacterized protein, isoform A K10276 196 2e-50	NA	NA
				dan	Drosophila ananassae	RefSeq	NA	NA	NA	NA	NA	6495336 glutathione S-transferase theta-1 73.2 1e-12	6502216 pyruvate dehydrogenase phosphatase regulatory su... K17509 113 1e-22	6507938 possible lysine-specific histone demethylase 1 K11450 840 0.0	NA	6501226 transketolase-like protein 2 K00615 147 4e-34	NA	NA	NA	6501609 sorbitol dehydrogenase K00008 90.9 3e-17	6499979 sorbitol dehydrogenase K00008 104 6e-22	6495868 probable hydroxyacid-oxoacid transhydrogenase, m... K11173 100 6e-20	116655264 methanethiol oxidase-like K17285 496 6e-169	6496069 sarcosine dehydrogenase, mitochondrial K00314 918 0.0	NA	NA	6502216 pyruvate dehydrogenase phosphatase regulatory su... K17509 403 1e-122	6502216 pyruvate dehydrogenase phosphatase regulatory su... K17509 266 2e-72	NA	6495811 AF4/FMR2 family member 4 isoform X1 K06709 264 2e-70	6497117 lysine-specific demethylase lid K11446 265 3e-71	6495811 AF4/FMR2 family member 4 isoform X1 K06709 508 3e-152	6502849 nucleic acid dioxygenase ALKBH1 214 2e-62	NA	NA	6499376 jmjC domain-containing histone demethylation pro... K10276 199 2e-51	NA	NA
				dsr	Drosophila serrata	RefSeq	NA	NA	NA	NA	110181080 uncharacterized protein LOC110181080 154 6e-40	110176011 glutathione S-transferase theta-1 isoform X1 K00799 72.8 3e-12	110181882 pyruvate dehydrogenase phosphatase regulatory ... K17509 111 5e-22	110178555 possible lysine-specific histone demethylase 1 K11450 834 0.0	110180899 uncharacterized protein LOC110180899 K00606 210 3e-61	110187921 transketolase-like protein 2 K00615 156 2e-37	NA	NA	NA	110187689 sorbitol dehydrogenase K00008 92.0 1e-17	110177132 sorbitol dehydrogenase K00008 103 9e-22	110177513 probable hydroxyacid-oxoacid transhydrogenase,... K11173 98.6 3e-19	110188075 selenium-binding protein 1 K17285 484 3e-164	110191126 sarcosine dehydrogenase, mitochondrial K00314 922 0.0	110189177 uncharacterized protein LOC110189177 100 8e-20	110180740 uncharacterized protein LOC110180740 123 4e-27	110181882 pyruvate dehydrogenase phosphatase regulatory ... K17509 401 1e-121	110191126 sarcosine dehydrogenase, mitochondrial K00314 265 2e-72	NA	110189741 uncharacterized protein LOC110189741 isoform X1 K06709 263 1e-70	110185577 lysine-specific demethylase lid isoform X1 K11446 262 4e-71	110189741 uncharacterized protein LOC110189741 isoform X1 K06709 507 2e-154	110181900 nucleic acid dioxygenase ALKBH1 K10765 206 2e-59	NA	NA	110186505 jmjC domain-containing histone demethylation p... K10276 196 2e-50	NA	NA
				dpo	Drosophila pseudoobscura pseudoobscura	RefSeq	NA	NA	NA	NA	NA	Dpse_GA15569 uncharacterized protein K00799 79.7 7e-15	Dpse_GA17569 uncharacterized protein, isoform A K17509 105 2e-20	Dpse_GA14350 uncharacterized protein K11450 829 0.0	NA	Dpse_GA26462 uncharacterized protein K00615 135 3e-30	NA	NA	NA	Dpse_GA26401 uncharacterized protein K00008 88.2 2e-16	Dpse_GA26401 uncharacterized protein K00008 96.7 2e-19	Dpse_GA17444 uncharacterized protein K11173 100 7e-20	Dpse_GA30021 uncharacterized protein K17285 484 5e-164	Dpse_GA19555 uncharacterized protein K00314 932 0.0	NA	NA	Dpse_GA17569 uncharacterized protein, isoform A K17509 408 1e-124	Dpse_GA17569 uncharacterized protein, isoform A K17509 264 6e-72	NA	Dpse_GA24867 uncharacterized protein, isoform B K06709 254 2e-69	Dpse_GA25342 uncharacterized protein, isoform A K11446 262 2e-70	Dpse_GA24867 uncharacterized protein, isoform B K06709 495 6e-157	Dpse_GA27875 uncharacterized protein K10765 209 5e-61	NA	NA	Dpse_GA30197 uncharacterized protein, isoform A K10276 194 5e-50	NA	NA
				dpe	Drosophila persimilis	RefSeq	NA	NA	NA	NA	NA	6593094 glutathione S-transferase theta-3 isoform X1 K00799 79.7 9e-15	113565979 pyruvate dehydrogenase phosphatase regulatory ... K17509 106 2e-20	6596031 possible lysine-specific histone demethylase 1 K11450 830 0.0	NA	6588607 transketolase-like protein 2 K00615 134 9e-30	NA	NA	NA	6591504 sorbitol dehydrogenase K00008 89.7 7e-17	6591504 sorbitol dehydrogenase K00008 98.6 5e-20	6593199 probable hydroxyacid-oxoacid transhydrogenase, m... K11173 100 7e-20	6587575 methanethiol oxidase K17285 485 1e-164	6592810 sarcosine dehydrogenase, mitochondrial K00314 927 0.0	NA	NA	113565979 pyruvate dehydrogenase phosphatase regulatory ... K17509 409 7e-125	113565979 pyruvate dehydrogenase phosphatase regulatory ... K17509 265 4e-72	NA	6593251 uncharacterized protein LOC6593251 isoform X4 K06709 260 4e-70	6589743 lysine-specific demethylase lid K11446 262 2e-70	6593251 uncharacterized protein LOC6593251 isoform X4 K06709 503 8e-155	6603653 nucleic acid dioxygenase ALKBH1 isoform X1 K10765 212 7e-62	NA	NA	6591794 jmjC domain-containing histone demethylation pro... K10276 194 6e-50	NA	NA
				dmn	Drosophila miranda	RefSeq	NA	NA	NA	NA	NA	108158812 glutathione S-transferase theta-3-like K00799 77.4 6e-14	108153028 pyruvate dehydrogenase phosphatase regulatory ... K17509 106 2e-20	108152784 possible lysine-specific histone demethylase 1 K11450 825 0.0	NA	108155715 transketolase-like protein 2 K00615 136 1e-30	NA	NA	NA	108155037 sorbitol dehydrogenase K00008 89.7 8e-17	108155037 sorbitol dehydrogenase K00008 98.2 5e-20	108159056 probable hydroxyacid-oxoacid transhydrogenase,... K11173 100 4e-20	108157580 methanethiol oxidase K17285 483 2e-163	108159573 sarcosine dehydrogenase, mitochondrial K00314 932 0.0	NA	NA	108153028 pyruvate dehydrogenase phosphatase regulatory ... K17509 407 6e-124	108153028 pyruvate dehydrogenase phosphatase regulatory ... K17509 260 2e-70	NA	108158417 histone-lysine N-methyltransferase 2D isoform X2 K06709 258 7e-69	108162737 lysine-specific demethylase lid K11446 262 2e-70	108158417 histone-lysine N-methyltransferase 2D isoform X2 K06709 503 8e-153	117186271 nucleic acid dioxygenase ALKBH1 isoform X1 K10765 222 4e-65	NA	NA	108154942 jmjC domain-containing histone demethylation p... K10276 192 4e-49	NA	NA
				dwi	Drosophila willistoni	RefSeq	NA	NA	NA	NA	NA	6640733 glutathione S-transferase theta-1 K00799 73.6 1e-12	6653148 pyruvate dehydrogenase phosphatase regulatory su... K17509 112 3e-22	6638853 possible lysine-specific histone demethylase 1 K11450 838 0.0	NA	6651545 transketolase-like protein 2 K00615 137 6e-31	NA	NA	NA	6647225 sorbitol dehydrogenase K00008 91.7 2e-17	6647225 sorbitol dehydrogenase K00008 96.3 3e-19	6638286 probable hydroxyacid-oxoacid transhydrogenase, m... K11173 110 2e-23	6647882 selenium-binding protein 1 K17285 488 1e-165	6652181 sarcosine dehydrogenase, mitochondrial K00314 906 0.0	NA	NA	6653148 pyruvate dehydrogenase phosphatase regulatory su... K17509 398 1e-120	6653148 pyruvate dehydrogenase phosphatase regulatory su... K17509 256 5e-69	NA	6640217 uncharacterized protein LOC6640217 isoform X1 K06709 266 2e-71	6642661 lysine-specific demethylase lid K11446 250 2e-66	6640217 uncharacterized protein LOC6640217 isoform X1 K06709 507 7e-152	6653101 nucleic acid dioxygenase ALKBH1 K10765 202 9e-58	NA	NA	6647996 jmjC domain-containing histone demethylation pro... K10276 194 5e-50	NA	NA
				dgr	Drosophila grimshawi	RefSeq	NA	NA	NA	NA	NA	Dgri_GH22936 GH22936 gene product from transcript GH2293... K00799 80.5 4e-15	Dgri_GH12074 GH12074 gene product from transcript GH1207... K17509 105 2e-20	Dgri_GH16339 GH16339 gene product from transcript GH1633... K11450 843 0.0	NA	Dgri_GH17621 GH17621 gene product from transcript GH1762... K00615 136 1e-30	NA	Dgri_GH21750 GH21750 gene product from transcript GH2175... K18166 73.6 3e-11	NA	Dgri_GH14504 GH14504 gene product from transcript GH1450... K00008 97.1 2e-19	Dgri_GH14504 GH14504 gene product from transcript GH1450... K00008 95.5 6e-19	Dgri_GH20091 GH20091 gene product from transcript GH2009... K11173 104 1e-21	Dgri_GH19194 GH19194 gene product from transcript GH1919... K17285 486 5e-165	Dgri_GH11169 GH11169 gene product from transcript GH1116... K00314 912 0.0	NA	NA	Dgri_GH12074 GH12074 gene product from transcript GH1207... K17509 392 1e-118	Dgri_GH11169 GH11169 gene product from transcript GH1116... K00314 268 2e-73	NA	Dgri_GH24950 GH24950 gene product from transcript GH2495... K06709 254 1e-70	Dgri_GH10714 GH10714 gene product from transcript GH1071... K11446 268 2e-72	Dgri_GH24950 GH24950 gene product from transcript GH2495... K06709 497 1e-159	Dgri_GH12171 GH12171 gene product from transcript GH1217... K10765 204 1e-58	NA	NA	Dgri_GH19346 GH19346 gene product from transcript GH1934... K10276 194 8e-50	NA	NA
				dmo	Drosophila mojavensis	RefSeq	NA	NA	NA	NA	NA	Dmoj_GI16624 uncharacterized protein K00799 75.1 3e-13	Dmoj_GI21784 uncharacterized protein K17509 113 1e-22	Dmoj_GI11530 uncharacterized protein, isoform A K11450 840 0.0	NA	Dmoj_GI22533 uncharacterized protein K00615 143 8e-33	NA	NA	NA	Dmoj_GI22934 uncharacterized protein K00008 101 7e-21	Dmoj_GI22936 uncharacterized protein K00008 101 4e-21	Dmoj_GI18989 uncharacterized protein K11173 99.4 1e-19	Dmoj_GI24228 uncharacterized protein K17285 478 9e-162	Dmoj_GI23785 uncharacterized protein K00314 915 0.0	NA	NA	Dmoj_GI21784 uncharacterized protein K17509 394 3e-119	Dmoj_GI21784 uncharacterized protein K17509 266 9e-73	NA	Dmoj_GI18397 uncharacterized protein K06709 262 4e-70	Dmoj_GI11300 uncharacterized protein, isoform A K11446 266 1e-71	Dmoj_GI18397 uncharacterized protein K06709 503 2e-152	Dmoj_GI14225 uncharacterized protein K10765 193 7e-55	NA	NA	Dmoj_GI22556 uncharacterized protein K10276 197 9e-51	NA	NA
				daz	Drosophila arizonae	RefSeq	NA	NA	NA	NA	NA	108614163 glutathione S-transferase 1-like K00799 75.9 2e-13	108619224 pyruvate dehydrogenase phosphatase regulatory ... K17509 113 1e-22	108613120 possible lysine-specific histone demethylase 1 K11450 840 0.0	NA	108621688 transketolase-like protein 2 K00615 144 3e-33	NA	NA	NA	108610896 sorbitol dehydrogenase-like K00008 101 6e-21	108610896 sorbitol dehydrogenase-like K00008 94.0 2e-18	108615594 probable hydroxyacid-oxoacid transhydrogenase,... K11173 98.6 2e-19	108611207 selenium-binding protein 1 K17285 474 2e-159	108610357 sarcosine dehydrogenase, mitochondrial K00314 920 0.0	NA	NA	108619224 pyruvate dehydrogenase phosphatase regulatory ... K17509 394 3e-119	108619224 pyruvate dehydrogenase phosphatase regulatory ... K17509 266 1e-72	NA	108616129 putative uncharacterized protein DDB_G0271606 K06709 263 1e-70	108610621 lysine-specific demethylase lid K11446 265 2e-71	108616129 putative uncharacterized protein DDB_G0271606 K06709 505 2e-154	108620672 DNA demethylase ALKBH1 K10765 194 2e-55	NA	NA	108608577 jmjC domain-containing histone demethylation p... K10276 197 9e-51	NA	NA
				dnv	Drosophila navojoa	RefSeq	NA	NA	NA	NA	NA	115563791 glutathione S-transferase 1-like K00799 73.6 1e-12	108656925 pyruvate dehydrogenase phosphatase regulatory ... K17509 113 1e-22	108651092 possible lysine-specific histone demethylase 1 K11450 844 0.0	NA	108659010 transketolase-like protein 2 K00615 144 5e-33	NA	NA	NA	108650818 sorbitol dehydrogenase K00008 100 2e-20	NA	115564926 probable hydroxyacid-oxoacid transhydrogenase,... K11173 99.4 1e-19	108657172 methanethiol oxidase K17285 478 1e-161	115562207 sarcosine dehydrogenase, mitochondrial K00314 926 0.0	NA	NA	108656925 pyruvate dehydrogenase phosphatase regulatory ... K17509 395 1e-119	108656925 pyruvate dehydrogenase phosphatase regulatory ... K17509 266 1e-72	NA	108652908 uncharacterized protein LOC108652908 K06709 263 2e-70	108649376 lysine-specific demethylase lid K11446 268 2e-72	108652908 uncharacterized protein LOC108652908 K06709 504 2e-152	115565669 nucleic acid dioxygenase ALKBH1 K10765 137 5e-35	NA	NA	108653004 jmjC domain-containing histone demethylation p... K10276 197 8e-51	NA	NA
				dhe	Drosophila hydei	RefSeq	NA	NA	NA	NA	NA	111592121 glutathione S-transferase theta-3-like K00799 68.9 5e-11	111596815 pyruvate dehydrogenase phosphatase regulatory ... K17509 106 2e-20	111600951 possible lysine-specific histone demethylase 1... K11450 847 0.0	NA	111604969 transketolase-like protein 2 K00615 137 5e-31	NA	NA	NA	111603006 sorbitol dehydrogenase-like K00008 100 1e-20	111603006 sorbitol dehydrogenase-like K00008 94.7 9e-19	111593756 probable hydroxyacid-oxoacid transhydrogenase,... K11173 95.5 3e-18	111594555 methanethiol oxidase K17285 480 1e-162	111600959 sarcosine dehydrogenase, mitochondrial K00314 915 0.0	NA	NA	111596815 pyruvate dehydrogenase phosphatase regulatory ... K17509 397 4e-120	111596815 pyruvate dehydrogenase phosphatase regulatory ... K17509 264 6e-72	NA	111592178 uncharacterized protein LOC111592178 K06709 263 3e-70	111602297 lysine-specific demethylase lid K11446 265 1e-71	111592178 uncharacterized protein LOC111592178 K06709 504 5e-153	111596524 nucleic acid dioxygenase ALKBH1 isoform X1 K10765 201 2e-57	NA	NA	111604808 jmjC domain-containing histone demethylation p... K10276 196 2e-50	NA	NA
				dvi	Drosophila virilis	RefSeq	NA	NA	NA	NA	NA	6625412 glutathione S-transferase theta-3 76.3 1e-13	6627780 aminomethyltransferase, mitochondrial K00605 110 9e-23	6624613 possible lysine-specific histone demethylase 1 K11450 844 0.0	NA	6633149 transketolase-like protein 2 K00615 139 1e-31	NA	NA	NA	6636953 sorbitol dehydrogenase K00008 99.4 3e-20	6630127 sorbitol dehydrogenase K00008 97.1 1e-19	6625796 probable hydroxyacid-oxoacid transhydrogenase, m... K11173 103 6e-21	6632889 methanethiol oxidase K17285 470 2e-158	6628364 sarcosine dehydrogenase, mitochondrial K00314 924 0.0	NA	NA	6633619 pyruvate dehydrogenase phosphatase regulatory su... K17509 398 9e-121	6628364 sarcosine dehydrogenase, mitochondrial K00314 268 1e-73	NA	116649760 probable lysine-specific demethylase 4B K06709 254 6e-71	6628917 lysine-specific demethylase lid K11446 266 8e-72	116649760 probable lysine-specific demethylase 4B K06709 494 3e-159	NA	NA	NA	6629815 jmjC domain-containing histone demethylation pro... K10276 196 1e-50	NA	NA
				mde	Musca domestica (house fly)	RefSeq	NA	NA	NA	NA	NA	101898455 glutathione S-transferase theta-3-like K00799 89.0 5e-18	101890299 pyruvate dehydrogenase phosphatase regulatory ... K17509 113 1e-22	101897898 possible lysine-specific histone demethylase 1 K11450 913 0.0	NA	101888239 transketolase-like protein 2 K00615 140 8e-32	NA	NA	NA	101887985 sorbitol dehydrogenase K00008 86.3 1e-15	NA	101898360 probable hydroxyacid-oxoacid transhydrogenase,... K11173 113 2e-24	101892377 selenium-binding protein 1 K17285 483 1e-163	101899451 sarcosine dehydrogenase, mitochondrial K00314 909 0.0	NA	NA	101890299 pyruvate dehydrogenase phosphatase regulatory ... K17509 394 3e-119	101890299 pyruvate dehydrogenase phosphatase regulatory ... K17509 285 2e-79	NA	101897367 uncharacterized protein LOC101897367 isoform X2 K06709 277 7e-75	101900476 lysine-specific demethylase lid K11446 267 4e-72	101897367 uncharacterized protein LOC101897367 isoform X2 K06709 529 2e-158	101887611 nucleic acid dioxygenase ALKBH1 K10765 191 2e-53	NA	NA	101894252 jmjC domain-containing histone demethylation p... K10276 201 4e-52	NA	NA
				lcq	Lucilia cuprina (Australian sheep blowfly)	RefSeq	NA	NA	NA	NA	NA	111678318 glutathione S-transferase theta-1 K00799 85.9 6e-17	111688870 sarcosine dehydrogenase, mitochondrial K00314 102 2e-19	111681191 possible lysine-specific histone demethylase 1 K11450 905 0.0	111685747 uncharacterized protein LOC111685747 182 7e-50	111681706 transketolase-like protein 2 K00615 143 7e-33	NA	111674737 uncharacterized protein LOC111674737 72.8 6e-11	NA	111688285 sorbitol dehydrogenase K00008 87.4 5e-16	111688285 sorbitol dehydrogenase K00008 95.1 8e-19	111685018 uncharacterized protein LOC111685018 157 5e-40	111684051 selenium-binding protein 1 K17285 481 5e-163	111688870 sarcosine dehydrogenase, mitochondrial K00314 926 0.0	111687811 uncharacterized protein LOC111687811 K00219 145 1e-33	111687811 uncharacterized protein LOC111687811 K00219 160 3e-38	111686567 pyruvate dehydrogenase phosphatase regulatory ... K17509 395 9e-120	111686567 pyruvate dehydrogenase phosphatase regulatory ... K17509 278 9e-77	111685508 uncharacterized protein LOC111685508 K22443 81.3 8e-14	111682389 uncharacterized protein LOC111682389 isoform X1 K06709 274 7e-74	111679656 lysine-specific demethylase lid K11446 270 2e-73	111682507 probable lysine-specific demethylase 4A K06709 480 2e-154	111685993 nucleic acid dioxygenase ALKBH1 K10765 197 6e-56	NA	NA	111688372 jmjC domain-containing histone demethylation p... K10276 204 2e-53	111685508 uncharacterized protein LOC111685508 K22443 109 2e-23	NA
				aga	Anopheles gambiae (mosquito)	RefSeq	NA	NA	NA	NA	NA	AgaP_AGAP000888 GSTT2; AGAP000888-PB K00799 78.6 2e-14	AgaP_AGAP004715 AGAP004715-PA K17509 103 1e-19	AgaP_AGAP011661 AGAP011661-PA K11450 874 0.0	NA	AgaP_AGAP011161 AGAP011161-PA K00615 155 5e-37	NA	NA	NA	AgaP_AGAP003584 AGAP003584-PA K00008 85.5 2e-15	NA	AgaP_AGAP006646 HOT_ANOGA; AGAP006646-PA K11173 113 1e-24	AgaP_AGAP011531 AGAP011531-PA K17285 492 9e-168	AgaP_AGAP007123 AGAP007123-PA K00314 892 0.0	NA	NA	AgaP_AGAP004715 AGAP004715-PA K17509 422 5e-130	AgaP_AGAP004715 AGAP004715-PA K17509 295 6e-83	NA	AgaP_AGAP011180 AGAP011180-PA K06709 270 1e-77	AgaP_AGAP004854 AGAP004854-PA K11446 265 2e-71	AgaP_AGAP011180 AGAP011180-PA K06709 487 2e-157	AgaP_AGAP000155 AGAP000155-PA K10765 184 3e-51	NA	NA	AgaP_AGAP001895 AGAP001895-PA K10276 196 2e-50	NA	NA
				aag	Aedes aegypti (yellow fever mosquito)	RefSeq	NA	NA	NA	NA	NA	5571385 glutathione S-transferase theta-3 K00799 77.8 4e-14	5573084 aminomethyltransferase, mitochondrial K00605 104 8e-21	5574767 possible lysine-specific histone demethylase 1 K11450 917 0.0	NA	5564768 transketolase-like protein 2 K00615 150 3e-35	NA	NA	NA	110673997 sorbitol dehydrogenase-like K00008 86.7 9e-16	110673997 sorbitol dehydrogenase-like K00008 103 8e-22	5578877 probable hydroxyacid-oxoacid transhydrogenase, m... K11173 112 3e-24	5572994 selenium-binding protein 1-B K17285 555 0.0	5572760 sarcosine dehydrogenase, mitochondrial K00314 909 0.0	NA	NA	5572132 pyruvate dehydrogenase phosphatase regulatory su... K17509 426 3e-131	5572132 pyruvate dehydrogenase phosphatase regulatory su... K17509 307 5e-87	NA	5573483 probable lysine-specific demethylase 4A K06709 260 1e-74	5574390 lysine-specific demethylase lid K11446 268 7e-73	5570368 uncharacterized protein LOC5570368 isoform X1 K06709 512 9e-156	5576586 nucleic acid dioxygenase ALKBH1 K10765 192 4e-54	NA	NA	5570227 jmjC domain-containing histone demethylation pro... K10276 203 6e-53	NA	NA
				aalb	Aedes albopictus (Asian tiger mosquito)	RefSeq	NA	NA	NA	NA	NA	109428444 glutathione S-transferase theta-2B-like K00799 74.3 7e-13	115258984 uncharacterized protein LOC115258984 120 7e-26	109422398 possible lysine-specific histone demethylase ... K11450 923 0.0	NA	115263398 uncharacterized protein LOC115263398 K00615 364 9e-112	NA	115258353 peroxisomal sarcosine oxidase-like 74.3 1e-12	115258304 uncharacterized protein LOC115258304 K00276 240 2e-65	109415971 sorbitol dehydrogenase-like K00008 89.4 8e-17	115264009 sorbitol dehydrogenase-like K00008 105 2e-22	115261713 LOW QUALITY PROTEIN	109415897 methanethiol oxidase K17285 551 0.0	109403674 sarcosine dehydrogenase, mitochondrial-like K00314 908 0.0	NA	NA	109403674 sarcosine dehydrogenase, mitochondrial-like K00314 372 3e-111	109403674 sarcosine dehydrogenase, mitochondrial-like K00314 259 4e-70	115260923 uncharacterized protein LOC115260923 86.3 2e-15	109423314 probable lysine-specific demethylase 4A K06709 259 2e-74	109414492 LOW QUALITY PROTEIN	109423314 probable lysine-specific demethylase 4A K06709 481 6e-156	109405085 nucleic acid dioxygenase ALKBH1 K10765 192 7e-54	NA	NA	115268888 jmjC domain-containing histone demethylation ... K10276 201 3e-52	115260923 uncharacterized protein LOC115260923 88.6 4e-16	NA
				cqu	Culex quinquefasciatus (southern house mosquito)	RefSeq	NA	NA	NA	NA	NA	CpipJ_CPIJ014053 glutathione-s-transferase theta, gst K00799 74.7 5e-13	CpipJ_CPIJ014981 aminomethyltransferase, mitochondrial K00605 98.6 8e-19	CpipJ_CPIJ002197 lysine-specific histone demethylase 1 K11450 744 0.0	NA	CpipJ_CPIJ008203 transketolase K00615 144 4e-33	NA	NA	NA	CpipJ_CPIJ013378 sorbitol dehydrogenase K00008 91.7 2e-17	CpipJ_CPIJ013378 sorbitol dehydrogenase K00008 109 7e-24	CpipJ_CPIJ005432 NAD-dependent methanol dehydrogenase K11173 114 5e-25	CpipJ_CPIJ013577 selenium-binding protein 2 K17285 530 0.0	CpipJ_CPIJ016929 sarcosine dehydrogenase, mitochondrial K00314 919 0.0	NA	NA	CpipJ_CPIJ017057 NAD dehydrogenase K17509 421 2e-129	CpipJ_CPIJ017057 NAD dehydrogenase K17509 305 2e-86	NA	CpipJ_CPIJ011492 JmjC domain-containing histone demethyl... K06709 258 6e-74	CpipJ_CPIJ009184 jumonji/ARID domain-containing protein 1A K11446 268 1e-72	CpipJ_CPIJ011492 JmjC domain-containing histone demethyl... K06709 478 6e-155	CpipJ_CPIJ019479 hypothetical protein K10765 122 3e-29	NA	NA	CpipJ_CPIJ008371 F-box and leucine-rich repeat protein 11 K10276 198 3e-51	NA	NA
				ame	Apis mellifera (honey bee)	RefSeq	NA	NA	NA	NA	NA	552314 glutathione S-transferase theta-3 K00799 84.0 3e-16	410550 aminomethyltransferase, mitochondrial K00605 89.7 1e-15	726469 lysine-specific histone demethylase 1A K11450 984 0.0	NA	550804 transketolase-like protein 2 isoform X2 K00615 142 2e-32	NA	NA	NA	408871 sorbitol dehydrogenase K00008 92.8 5e-18	408871 sorbitol dehydrogenase K00008 97.4 8e-20	552069 probable hydroxyacid-oxoacid transhydrogenase, mi... K11173 102 8e-21	551434 selenium-binding protein 1-like K17285 527 0.0	412372 pyruvate dehydrogenase phosphatase regulatory sub... K17509 455 3e-141	NA	NA	412372 pyruvate dehydrogenase phosphatase regulatory sub... K17509 425 4e-131	412372 pyruvate dehydrogenase phosphatase regulatory sub... K17509 264 5e-72	NA	726918 uncharacterized protein LOC726918 K06709 265 4e-71	410874 lysine-specific demethylase lid isoform X1 K11446 263 7e-71	726918 uncharacterized protein LOC726918 K06709 537 2e-164	408980 nucleic acid dioxygenase ALKBH1 K10765 229 3e-68	NA	NA	410848 jmjC domain-containing histone demethylation prot... K10276 209 2e-55	NA	NA
				bim	Bombus impatiens (common eastern bumble bee)	RefSeq	NA	NA	NA	NA	NA	100743486 glutathione S-transferase theta-1 K00799 83.2 6e-16	100746927 aminomethyltransferase, mitochondrial K00605 93.2 7e-17	100740140 lysine-specific histone demethylase 1A K11450 964 0.0	NA	100748109 transketolase-like protein 2 isoform X1 K00615 144 3e-33	NA	NA	NA	100746622 sorbitol dehydrogenase isoform X1 K00008 82.4 2e-14	100746622 sorbitol dehydrogenase isoform X1 K00008 94.7 1e-18	100746095 probable hydroxyacid-oxoacid transhydrogenase,... K11173 88.6 5e-16	100749008 selenium-binding protein 1-B K17285 537 0.0	100748086 sarcosine dehydrogenase, mitochondrial K00314 867 0.0	NA	NA	100741735 pyruvate dehydrogenase phosphatase regulatory ... K17509 427 5e-132	100748086 sarcosine dehydrogenase, mitochondrial K00314 261 4e-71	NA	100748259 lysine-specific demethylase 4C K06709 260 2e-69	100744731 lysine-specific demethylase lid isoform X1 K11446 263 6e-71	100748259 lysine-specific demethylase 4C K06709 531 1e-162	100745881 nucleic acid dioxygenase ALKBH1 K10765 239 2e-72	NA	NA	100743608 jmjC domain-containing histone demethylation p... K10276 211 2e-56	NA	NA
				bter	Bombus terrestris (buff-tailed bumblebee)	RefSeq	NA	NA	NA	NA	NA	100651606 glutathione S-transferase theta-1 K00799 80.5 4e-15	100647116 aminomethyltransferase, mitochondrial K00605 90.9 4e-16	100647583 lysine-specific histone demethylase 1A K11450 984 0.0	NA	100649799 transketolase-like protein 2 isoform X2 K00615 148 1e-34	NA	NA	NA	100645107 sorbitol dehydrogenase isoform X1 K00008 89.7 6e-17	NA	100643126 probable hydroxyacid-oxoacid transhydrogenase... K11173 86.3 3e-15	100646517 selenium-binding protein 1-B K17285 540 0.0	100643113 sarcosine dehydrogenase, mitochondrial K00314 872 0.0	NA	NA	100642881 pyruvate dehydrogenase phosphatase regulatory... K17509 427 6e-132	100642881 pyruvate dehydrogenase phosphatase regulatory... K17509 259 2e-70	NA	100648978 LOW QUALITY PROTEIN	100648929 LOW QUALITY PROTEIN	100648978 LOW QUALITY PROTEIN	100644178 nucleic acid dioxygenase ALKBH1 K10765 240 1e-72	NA	NA	100650431 LOW QUALITY PROTEIN	NA	NA
				ccal	Ceratina calcarata (carpenter bee)	RefSeq	NA	NA	NA	NA	NA	108623276 glutathione S-transferase theta-1 K00799 84.7 2e-16	108626055 aminomethyltransferase, mitochondrial K00605 99.8 4e-19	108622958 lysine-specific histone demethylase 1A isofor... K11450 987 0.0	NA	108624465 transketolase-like protein 2 isoform X2 K00615 139 2e-31	NA	NA	NA	108631666 sorbitol dehydrogenase-like K00008 91.3 2e-17	NA	108622881 probable hydroxyacid-oxoacid transhydrogenase... K11173 97.8 5e-19	108629736 methanethiol oxidase K17285 526 0.0	108629225 sarcosine dehydrogenase, mitochondrial K00314 792 0.0	NA	NA	108625735 pyruvate dehydrogenase phosphatase regulatory... K17509 420 2e-129	108629225 sarcosine dehydrogenase, mitochondrial K00314 262 2e-71	NA	108628463 uncharacterized protein LOC108628463 isoform X1 K06709 267 8e-72	108623075 lysine-specific demethylase lid isoform X1 K11446 265 1e-71	108628463 uncharacterized protein LOC108628463 isoform X1 K06709 537 1e-164	108630477 nucleic acid dioxygenase ALKBH1 K10765 245 2e-74	NA	NA	108623065 jmjC domain-containing histone demethylation ... K10276 207 5e-55	NA	NA
				obb	Osmia bicornis bicornis	RefSeq	NA	NA	NA	NA	NA	NA	114880011 aminomethyltransferase, mitochondrial K00605 99.0 1e-18	114871968 lysine-specific histone demethylase 1A isoform X1 K11450 989 0.0	NA	114871922 transketolase-like protein 2 isoform X1 K00615 138 4e-31	NA	NA	NA	114876352 sorbitol dehydrogenase-like K00008 92.8 5e-18	NA	114874672 probable hydroxyacid-oxoacid transhydrogenase,... K11173 86.3 3e-15	114873393 methanethiol oxidase K17285 548 0.0	114879267 sarcosine dehydrogenase, mitochondrial K00314 919 0.0	NA	NA	114882624 pyruvate dehydrogenase phosphatase regulatory ... K17509 437 5e-136	114879267 sarcosine dehydrogenase, mitochondrial K00314 270 5e-74	NA	114871125 lysine-specific demethylase 4C-like K06709 264 9e-71	114883217 lysine-specific demethylase lid isoform X1 K11446 263 7e-71	114871125 lysine-specific demethylase 4C-like K06709 534 1e-163	114874262 nucleic acid dioxygenase ALKBH1 K10765 250 1e-76	NA	NA	114876411 jmjC domain-containing histone demethylation p... K10276 210 5e-56	NA	NA
				soc	Solenopsis invicta (red fire ant)	RefSeq	NA	NA	NA	NA	NA	105195447 glutathione S-transferase theta-3 isoform X1 K00799 77.8 7e-14	105195588 sarcosine dehydrogenase, mitochondrial K00314 102 3e-19	105200954 lysine-specific histone demethylase 1A K11450 1010 0.0	NA	105196687 transketolase-like protein 2 isoform X1 K00615 137 6e-31	NA	NA	NA	105207604 sorbitol dehydrogenase K00008 81.3 6e-14	NA	105196343 probable hydroxyacid-oxoacid transhydrogenase,... K11173 100 4e-20	105193665 methanethiol oxidase isoform X2 K17285 550 0.0	105195588 sarcosine dehydrogenase, mitochondrial K00314 895 0.0	NA	NA	105201851 pyruvate dehydrogenase phosphatase regulatory ... K17509 437 1e-135	105195588 sarcosine dehydrogenase, mitochondrial K00314 270 5e-74	NA	105200259 uncharacterized protein LOC105200259 isoform X1 K06709 263 2e-70	105204666 lysine-specific demethylase lid isoform X1 K11446 263 9e-71	105200259 uncharacterized protein LOC105200259 isoform X1 K06709 532 1e-161	105197302 nucleic acid dioxygenase ALKBH1 K10765 245 8e-75	NA	NA	105195163 jmjC domain-containing histone demethylation p... K10276 209 1e-55	NA	NA
				mpha	Monomorium pharaonis (pharaoh ant)	RefSeq	NA	NA	NA	NA	NA	105838273 glutathione S-transferase theta-3 K00799 84.3 2e-16	105835145 sarcosine dehydrogenase, mitochondrial K00314 97.4 1e-17	105832792 lysine-specific histone demethylase 1A K11450 1014 0.0	NA	105827980 uncharacterized protein LOC105827980 249 3e-73	NA	NA	NA	105835529 sorbitol dehydrogenase K00008 81.6 4e-14	NA	105837435 probable hydroxyacid-oxoacid transhydrogenase... K11173 97.8 5e-19	105834763 methanethiol oxidase K17285 551 0.0	105835145 sarcosine dehydrogenase, mitochondrial K00314 878 0.0	NA	NA	105830505 pyruvate dehydrogenase phosphatase regulatory... K17509 442 5e-138	105835145 sarcosine dehydrogenase, mitochondrial K00314 267 5e-73	NA	105828504 uncharacterized protein LOC105828504 isoform X1 K06709 263 3e-70	105837910 lysine-specific demethylase lid isoform X1 K11446 263 6e-71	105828504 uncharacterized protein LOC105828504 isoform X1 K06709 530 8e-162	105829401 nucleic acid dioxygenase ALKBH1 K10765 253 1e-77	NA	NA	105839651 jmjC domain-containing histone demethylation ... K10276 207 4e-55	NA	NA
				aec	Acromyrmex echinatior (Panamanian leafcutter ant)	RefSeq	NA	NA	NA	NA	NA	105151056 glutathione S-transferase theta-1-like K00799 87.0 2e-17	105152020 pyruvate dehydrogenase phosphatase regulatory ... K17509 94.0 1e-16	105143630 lysine-specific histone demethylase 1A isoform X1 K11450 998 0.0	NA	105145382 transketolase-like protein 2 isoform X1 K00615 152 3e-36	NA	NA	NA	105149652 sorbitol dehydrogenase-like K00008 84.7 3e-15	NA	105145091 probable hydroxyacid-oxoacid transhydrogenase,... K11173 99.8 1e-19	105149271 selenium-binding protein 1-A K17285 557 0.0	105144562 sarcosine dehydrogenase, mitochondrial-like K00314 860 0.0	NA	NA	105152020 pyruvate dehydrogenase phosphatase regulatory ... K17509 434 1e-134	105144562 sarcosine dehydrogenase, mitochondrial-like K00314 258 8e-70	NA	105143816 lysine-specific demethylase 4C-like isoform X1 K06709 268 6e-72	105145222 lysine-specific demethylase lid K11446 266 8e-72	105143816 lysine-specific demethylase 4C-like isoform X1 K06709 536 8e-164	105145533 alkylated DNA repair protein alkB homolog 1 K10765 246 5e-75	NA	NA	105148346 jmjC domain-containing histone demethylation p... K10276 209 2e-55	NA	NA
				acep	Atta cephalotes (leaf cutting ant)	RefSeq	NA	NA	NA	NA	NA	105619815 glutathione S-transferase theta-1-like K00799 85.9 7e-17	105617638 pyruvate dehydrogenase phosphatase regulatory... K17509 91.3 9e-16	105622905 lysine-specific histone demethylase 1A-like K11450 575 0.0	NA	105618120 transketolase isoform X1 K00615 152 4e-36	NA	NA	NA	105619020 sorbitol dehydrogenase-like K00008 85.1 3e-15	NA	105623996 probable hydroxyacid-oxoacid transhydrogenase... K11173 110 2e-23	105624229 selenium-binding protein 1-A K17285 549 0.0	105618338 sarcosine dehydrogenase, mitochondrial K00314 857 0.0	NA	NA	105617638 pyruvate dehydrogenase phosphatase regulatory... K17509 432 4e-134	105618338 sarcosine dehydrogenase, mitochondrial K00314 254 1e-68	NA	105626723 LOW QUALITY PROTEIN	105617083 lysine-specific demethylase lid K11446 266 8e-72	105626723 LOW QUALITY PROTEIN	105626608 alkylated DNA repair protein alkB homolog 1-like K10765 176 1e-49	NA	NA	105626314 jmjC domain-containing histone demethylation ... K10276 209 1e-55	NA	NA
				pbar	Pogonomyrmex barbatus (red harvester ant)	RefSeq	NA	NA	NA	NA	NA	105422620 glutathione S-transferase theta-1-like K00799 85.1 1e-16	105431690 LOW QUALITY PROTEIN	105433548 lysine-specific histone demethylase 1A K11450 1017 0.0	NA	105433872 LOW QUALITY PROTEIN	NA	NA	NA	105431443 sorbitol dehydrogenase-like K00008 82.8 2e-14	NA	NA	105428589 selenium-binding protein 1-A K17285 551 0.0	105431690 LOW QUALITY PROTEIN	NA	NA	105430287 pyruvate dehydrogenase phosphatase regulatory... K17509 425 8e-132	105431690 LOW QUALITY PROTEIN	NA	105432945 uncharacterized protein LOC105432945 isoform X1 K06709 268 3e-72	105423324 lysine-specific demethylase lid isoform X1 K11446 263 1e-70	105432945 uncharacterized protein LOC105432945 isoform X1 K06709 536 2e-163	105423053 alkylated DNA repair protein alkB homolog 1 K10765 237 2e-71	NA	NA	105422686 histone lysine demethylase PHF8-like isoform X1 K19415 172 5e-43	NA	NA
				vem	Vollenhovia emeryi	RefSeq	NA	NA	NA	NA	NA	105566558 glutathione S-transferase theta-1-like K00799 78.2 2e-14	105569751 sarcosine dehydrogenase, mitochondrial K00314 105 2e-20	105564973 lysine-specific histone demethylase 1A K11450 998 0.0	NA	105557770 transketolase-2, chloroplastic-like K00615 393 2e-123	NA	NA	NA	105565370 sorbitol dehydrogenase K00008 78.6 4e-13	NA	105569976 probable hydroxyacid-oxoacid transhydrogenase,... K11173 103 4e-21	105562952 selenium-binding protein 1-A-like K17285 553 0.0	105569751 sarcosine dehydrogenase, mitochondrial K00314 876 0.0	NA	NA	105565099 pyruvate dehydrogenase phosphatase regulatory ... K17509 429 1e-132	105569751 sarcosine dehydrogenase, mitochondrial K00314 265 3e-72	NA	105564383 lysine-specific demethylase 4C-like isoform X1 K06709 264 1e-70	105565846 lysine-specific demethylase lid isoform X1 K11446 262 1e-70	105564383 lysine-specific demethylase 4C-like isoform X1 K06709 536 4e-164	105559034 alkylated DNA repair protein alkB homolog 1 is... K10765 237 2e-71	NA	NA	105568858 jmjC domain-containing histone demethylation p... K10276 206 1e-54	NA	NA
				hst	Harpegnathos saltator (Jerdon's jumping ant)	RefSeq	NA	NA	NA	NA	NA	105181547 glutathione S-transferase theta-3 isoform X8 K00799 78.2 3e-14	105188643 pyruvate dehydrogenase phosphatase regulatory ... K17509 97.4 1e-17	105185849 lysine-specific histone demethylase 1A K11450 997 0.0	NA	105189699 transketolase-like protein 2 isoform X1 K00615 154 1e-36	NA	NA	NA	105184238 sorbitol dehydrogenase K00008 84.7 3e-15	NA	105187748 probable hydroxyacid-oxoacid transhydrogenase,... K11173 89.0 5e-16	105190086 methanethiol oxidase K17285 571 0.0	105184399 sarcosine dehydrogenase, mitochondrial K00314 874 0.0	NA	NA	105188643 pyruvate dehydrogenase phosphatase regulatory ... K17509 428 2e-132	105184399 sarcosine dehydrogenase, mitochondrial K00314 260 1e-70	NA	105181802 uncharacterized protein LOC105181802 K06709 268 5e-72	105181157 lysine-specific demethylase 5A isoform X1 K11446 263 8e-71	105181802 uncharacterized protein LOC105181802 K06709 534 3e-163	105185885 nucleic acid dioxygenase ALKBH1 isoform X1 K10765 228 4e-68	NA	NA	105188521 jmjC domain-containing histone demethylation p... K10276 206 1e-54	NA	NA
				dqu	Dinoponera quadriceps	RefSeq	NA	NA	NA	NA	NA	106746856 glutathione S-transferase theta-1-like K00799 80.1 7e-15	106746182 sarcosine dehydrogenase, mitochondrial isoform X1 K00314 98.2 6e-18	106751689 lysine-specific histone demethylase 1A isoform X1 K11450 1016 0.0	NA	106745078 transketolase-like protein 2 isoform X1 K00615 149 4e-35	NA	NA	NA	106746821 sorbitol dehydrogenase-like K00008 81.6 7e-14	NA	106748178 probable hydroxyacid-oxoacid transhydrogenase,... K11173 94.4 6e-18	106745868 selenium-binding protein 1-A K17285 572 0.0	106746182 sarcosine dehydrogenase, mitochondrial isoform X1 K00314 861 0.0	NA	NA	106746268 pyruvate dehydrogenase phosphatase regulatory ... K17509 427 5e-132	106746182 sarcosine dehydrogenase, mitochondrial isoform X1 K00314 247 3e-66	NA	106750795 lysine-specific demethylase 4C-like isoform X1 K06709 270 1e-72	106746492 lysine-specific demethylase 5A isoform X1 K11446 262 2e-70	106750795 lysine-specific demethylase 4C-like isoform X1 K06709 540 3e-165	106748344 alkylated DNA repair protein alkB homolog 1 K10765 242 2e-73	NA	NA	106740689 jmjC domain-containing histone demethylation p... K10276 208 2e-55	NA	NA
				cfo	Camponotus floridanus (Florida carpenter ant)	RefSeq	NA	NA	NA	NA	NA	105250783 glutathione S-transferase theta-3 K00799 85.5 1e-16	105251910 pyruvate dehydrogenase phosphatase regulatory ... K17509 98.2 7e-18	105253997 lysine-specific histone demethylase 1A K11450 1009 0.0	NA	105256014 transketolase-like protein 2 isoform X1 K00615 144 3e-33	NA	NA	NA	105248294 sorbitol dehydrogenase isoform X1 K00008 79.7 2e-13	NA	105250598 probable hydroxyacid-oxoacid transhydrogenase,... K11173 98.2 3e-19	105259043 methanethiol oxidase K17285 564 0.0	105253367 sarcosine dehydrogenase, mitochondrial K00314 865 0.0	NA	NA	105251910 pyruvate dehydrogenase phosphatase regulatory ... K17509 432 8e-134	105253367 sarcosine dehydrogenase, mitochondrial K00314 277 1e-76	NA	105259589 uncharacterized protein LOC105259589 isoform X1 K06709 263 2e-70	105258084 lysine-specific demethylase lid isoform X2 K11446 266 7e-72	105259589 uncharacterized protein LOC105259589 isoform X1 K06709 528 1e-161	105255831 nucleic acid dioxygenase ALKBH1 K10765 234 3e-70	NA	NA	105252240 jmjC domain-containing histone demethylation p... K10276 206 1e-54	NA	NA
				lhu	Linepithema humile (Argentine ant)	RefSeq	NA	NA	NA	NA	NA	105668316 glutathione S-transferase theta-1-like K00799 83.2 6e-16	105673907 sarcosine dehydrogenase, mitochondrial K00314 100 9e-19	105674077 lysine-specific histone demethylase 1A isoform X1 K11450 580 0.0	NA	105672920 transketolase-like protein 2 isoform X1 K00615 140 4e-32	NA	NA	NA	105669158 sorbitol dehydrogenase-like K00008 84.0 7e-15	NA	105667680 LOW QUALITY PROTEIN	105670374 selenium-binding protein 1 K17285 566 0.0	105673907 sarcosine dehydrogenase, mitochondrial K00314 862 0.0	NA	NA	105667493 pyruvate dehydrogenase phosphatase regulatory ... K17509 425 2e-131	105667493 pyruvate dehydrogenase phosphatase regulatory ... K17509 263 1e-71	NA	105675397 uncharacterized protein LOC105675397 isoform X1 K06709 258 1e-68	105671686 lysine-specific demethylase lid isoform X1 K11446 261 2e-70	105675397 uncharacterized protein LOC105675397 isoform X1 K06709 531 7e-162	105667727 alkylated DNA repair protein alkB homolog 1 is... K10765 238 8e-72	NA	NA	105674731 jmjC domain-containing histone demethylation p... K10276 206 1e-54	NA	NA
				pgc	Pseudomyrmex gracilis	RefSeq	NA	NA	NA	NA	NA	109853896 glutathione S-transferase theta-3-like K00799 80.1 6e-15	109857697 pyruvate dehydrogenase phosphatase regulatory ... K17509 96.3 3e-17	109854993 lysine-specific histone demethylase 1A K11450 1004 0.0	NA	109853357 transketolase isoform X1 K00615 151 1e-35	NA	NA	NA	109860549 sorbitol dehydrogenase-like K00008 82.0 3e-14	NA	109863800 probable hydroxyacid-oxoacid transhydrogenase,... K11173 102 1e-20	109860859 selenium-binding protein 1-A-like isoform X1 K17285 418 8e-140	109857207 sarcosine dehydrogenase, mitochondrial K00314 885 0.0	NA	NA	109857697 pyruvate dehydrogenase phosphatase regulatory ... K17509 430 2e-133	109857207 sarcosine dehydrogenase, mitochondrial K00314 259 3e-70	NA	109853913 lysine-specific demethylase 4C-like isoform X1 K06709 265 4e-71	109852955 lysine-specific demethylase 5A isoform X1 K11446 265 2e-71	109853913 lysine-specific demethylase 4C-like isoform X1 K06709 537 1e-165	109855064 nucleic acid dioxygenase ALKBH1 K10765 236 6e-71	NA	NA	109852495 jmjC domain-containing histone demethylation p... K10276 209 9e-56	NA	NA
				obo	Ooceraea biroi (clonal raider ant)	RefSeq	NA	NA	NA	NA	NA	105276718 glutathione S-transferase theta-3 K00799 81.3 2e-15	105278441 pyruvate dehydrogenase phosphatase regulatory ... K17509 101 7e-19	105282940 lysine-specific histone demethylase 1A K11450 1011 0.0	NA	105286164 transketolase-like protein 2 isoform X1 K00615 146 8e-34	NA	NA	NA	105286865 sorbitol dehydrogenase K00008 88.2 2e-16	NA	105286565 probable hydroxyacid-oxoacid transhydrogenase,... K11173 97.1 8e-19	105275749 methanethiol oxidase K17285 568 0.0	105288106 sarcosine dehydrogenase, mitochondrial isoform X1 K00314 878 0.0	NA	NA	105278441 pyruvate dehydrogenase phosphatase regulatory ... K17509 429 1e-132	105276218 pyruvate dehydrogenase phosphatase regulatory ... K17509 263 2e-71	NA	105279628 lysine-specific demethylase 4A isoform X1 K06709 266 2e-71	105285592 lysine-specific demethylase lid isoform X1 K11446 263 5e-71	105279628 lysine-specific demethylase 4A isoform X1 K06709 531 2e-162	105287733 nucleic acid dioxygenase ALKBH1 K10765 253 1e-77	NA	NA	105284273 jmjC domain-containing histone demethylation p... K10276 206 2e-54	NA	NA
				pcf	Polistes canadensis	RefSeq	NA	NA	NA	NA	NA	106788388 glutathione S-transferase theta-1 K00799 87.4 2e-17	106786732 pyruvate dehydrogenase phosphatase regulatory ... K17509 97.4 1e-17	106786794 lysine-specific histone demethylase 1A-like K11450 557 0.0	NA	106793285 transketolase-like protein 2 isoform X1 K00615 138 2e-31	NA	NA	NA	106784461 sorbitol dehydrogenase-like isoform X1 K00008 85.9 1e-15	NA	106790130 probable hydroxyacid-oxoacid transhydrogenase,... K11173 94.4 7e-18	106788522 selenium-binding protein 1-A K17285 551 0.0	106788912 sarcosine dehydrogenase, mitochondrial isoform X1 K00314 912 0.0	NA	NA	106784659 pyruvate dehydrogenase phosphatase regulatory ... K17509 429 8e-133	106784659 pyruvate dehydrogenase phosphatase regulatory ... K17509 260 1e-70	NA	106792706 lysine-specific demethylase 4C-like K06709 265 6e-71	106787082 lysine-specific demethylase lid isoform X1 K11446 264 3e-71	106792706 lysine-specific demethylase 4C-like K06709 538 7e-165	106786483 DNA oxidative demethylase ALKBH1 isoform X1 K10765 217 5e-64	NA	NA	106787506 jmjC domain-containing histone demethylation p... K10276 213 5e-57	NA	NA
				nvi	Nasonia vitripennis (jewel wasp)	RefSeq	NA	NA	NA	NA	NA	100120000 GstT1; glutathione S-transferase T1 K00799 86.7 4e-17	103316656 sarcosine dehydrogenase, mitochondrial K00314 110 1e-21	100678665 lysine-specific histone demethylase 1A isoform X2 K11450 1009 0.0	NA	100115215 transketolase isoform X1 K00615 137 4e-31	NA	NA	NA	107981578 sorbitol dehydrogenase isoform X1 K00008 96.7 2e-19	107981578 sorbitol dehydrogenase isoform X1 K00008 98.2 6e-20	NA	100122746 methanethiol oxidase isoform X4 K17285 551 0.0	103316656 sarcosine dehydrogenase, mitochondrial K00314 913 0.0	NA	NA	100114359 pyruvate dehydrogenase phosphatase regulatory ... K17509 434 1e-134	100114359 pyruvate dehydrogenase phosphatase regulatory ... K17509 261 3e-71	NA	100124275 lysine-specific demethylase 4C K06709 264 8e-71	100120294 lysine-specific demethylase lid isoform X1 K11446 264 4e-71	100124275 lysine-specific demethylase 4C K06709 530 3e-162	100120538 nucleic acid dioxygenase ALKBH1 K10765 231 2e-69	NA	NA	100122421 jmjC domain-containing histone demethylation p... K10276 214 3e-57	NA	NA
				csol	Ceratosolen solmsi marchali	RefSeq	NA	NA	NA	NA	NA	NA	105360211 aminomethyltransferase, mitochondrial K00605 96.3 4e-18	105360759 lysine-specific histone demethylase 1A K11450 575 0.0	NA	105365707 transketolase K00615 144 3e-33	NA	NA	NA	105365848 sorbitol dehydrogenase-like K00008 84.7 3e-15	NA	NA	105361326 selenium-binding protein 1-A isoform X1 K17285 545 0.0	105364420 sarcosine dehydrogenase, mitochondrial K00314 903 0.0	NA	NA	105359580 pyruvate dehydrogenase phosphatase regulatory... K17509 428 2e-132	105364420 sarcosine dehydrogenase, mitochondrial K00314 265 5e-72	NA	105362294 lysine-specific demethylase 4C-like isoform X1 K06709 266 1e-71	105359430 lysine-specific demethylase lid K11446 263 7e-71	105362294 lysine-specific demethylase 4C-like isoform X1 K06709 524 6e-160	105368337 alkylated DNA repair protein alkB homolog 1 K10765 229 9e-69	NA	NA	105361242 jmjC domain-containing histone demethylation ... K10276 207 4e-55	NA	NA
				mdl	Microplitis demolitor	RefSeq	NA	NA	NA	NA	NA	NA	103573554 aminomethyltransferase, mitochondrial K00605 109 3e-22	103580293 lysine-specific histone demethylase 1A K11450 691 0.0	NA	103568577 transketolase-like protein 2 isoform X1 K00615 153 3e-36	NA	NA	NA	103577189 sorbitol dehydrogenase-like K00008 92.8 5e-18	103577189 sorbitol dehydrogenase-like K00008 95.9 3e-19	103577546 probable hydroxyacid-oxoacid transhydrogenase,... K11173 99.4 1e-19	103576568 selenium-binding protein 1-A K17285 559 0.0	103575471 sarcosine dehydrogenase, mitochondrial K00314 967 0.0	NA	NA	103580142 pyruvate dehydrogenase phosphatase regulatory ... K17509 422 2e-130	103575471 sarcosine dehydrogenase, mitochondrial K00314 276 6e-76	NA	103580058 uncharacterized protein LOC103580058 isoform X1 K06709 268 6e-72	103569442 lysine-specific demethylase 5A isoform X1 K11446 265 1e-71	103580058 uncharacterized protein LOC103580058 isoform X1 K06709 532 5e-161	103577450 alkylated DNA repair protein alkB homolog 1 K10765 230 1e-68	NA	NA	103569639 jmjC domain-containing histone demethylation p... K10276 204 5e-54	NA	NA
				tca	Tribolium castaneum (red flour beetle)	RefSeq	NA	NA	NA	NA	NA	658956 glutathione S-transferase theta-1 K00799 87.0 3e-17	663354 aminomethyltransferase, mitochondrial 109 2e-22	103315031 lysine-specific histone demethylase 1A K11450 968 0.0	NA	660692 transketolase-like protein 2 K00615 135 3e-30	NA	NA	NA	661140 sorbitol dehydrogenase K00008 92.0 2e-17	661091 sorbitol dehydrogenase K00008 104 5e-22	656628 probable hydroxyacid-oxoacid transhydrogenase, mi... K11173 107 1e-22	659271 selenium-binding protein 1 K17285 590 0.0	656849 sarcosine dehydrogenase, mitochondrial K00314 854 0.0	NA	NA	658752 pyruvate dehydrogenase phosphatase regulatory sub... K17509 422 2e-130	658752 pyruvate dehydrogenase phosphatase regulatory sub... K17509 281 6e-78	NA	663231 lysine-specific demethylase 4A K06709 268 4e-73	103314648 lysine-specific demethylase lid K11446 272 5e-74	663231 lysine-specific demethylase 4A K06709 532 1e-167	661543 DNA oxidative demethylase ALKBH1 K10765 234 2e-70	NA	NA	659466 jmjC domain-containing histone demethylation prot... K10276 205 4e-54	NA	NA
				dpa	Dendroctonus ponderosae (mountain pine beetle)	RefSeq	NA	NA	NA	NA	NA	109533073 glutathione S-transferase 1-like K00799 73.6 9e-13	109537070 aminomethyltransferase, mitochondrial K00605 95.5 7e-18	109547044 lysine-specific histone demethylase 1A isoform X4 K11450 943 0.0	NA	109544317 transketolase-like protein 2 K00615 137 6e-31	NA	NA	NA	109539956 uncharacterized protein LOC109539956 K18369 117 2e-26	109539956 uncharacterized protein LOC109539956 K18369 179 9e-49	109538664 uncharacterized protein LOC109538664 125 9e-29	109545541 selenium-binding protein 1 K17285 561 0.0	109533033 sarcosine dehydrogenase, mitochondrial-like is... K00314 786 0.0	NA	NA	109544754 pyruvate dehydrogenase phosphatase regulatory ... K17509 448 4e-140	109533033 sarcosine dehydrogenase, mitochondrial-like is... K00314 278 5e-77	NA	109537703 uncharacterized protein LOC109537703 K06709 261 1e-70	109540983 lysine-specific demethylase lid isoform X1 K11446 265 2e-71	109537703 uncharacterized protein LOC109537703 K06709 534 1e-168	109543752 DNA demethylase ALKBH1 K10765 207 8e-60	NA	NA	109546828 jmjC domain-containing histone demethylation p... K10276 207 1e-54	NA	109536045 uncharacterized protein LOC109536045 73.6 6e-12
				atd	Aethina tumida (small hive beetle)	RefSeq	NA	NA	NA	NA	NA	109598239 glutathione S-transferase theta-1 K00799 81.6 2e-15	109607957 LOW QUALITY PROTEIN	109597000 lysine-specific histone demethylase 1A K11450 957 0.0	NA	109597507 LOW QUALITY PROTEIN	NA	NA	NA	109605532 LOW QUALITY PROTEIN	NA	109596297 probable hydroxyacid-oxoacid transhydrogenase,... K11173 92.8 3e-17	109609006 LOW QUALITY PROTEIN	109597723 LOW QUALITY PROTEIN	NA	NA	109596244 LOW QUALITY PROTEIN	109596244 LOW QUALITY PROTEIN	NA	109602433 LOW QUALITY PROTEIN	109598089 LOW QUALITY PROTEIN	109602433 LOW QUALITY PROTEIN	109601258 DNA demethylase ALKBH1 K10765 229 2e-68	NA	NA	109604615 LOW QUALITY PROTEIN	NA	NA
				nvl	Nicrophorus vespilloides	RefSeq	NA	NA	NA	NA	NA	108568408 glutathione S-transferase theta-1-like K00799 74.3 6e-13	108558261 pyruvate dehydrogenase phosphatase regulatory ... K17509 104 7e-20	108560657 lysine-specific histone demethylase 1A-like K11450 957 0.0	NA	108566694 transketolase-like protein 2 isoform X1 K00615 138 3e-31	NA	NA	NA	108559887 sorbitol dehydrogenase-like K00008 92.8 6e-18	NA	108561553 probable hydroxyacid-oxoacid transhydrogenase,... K11173 94.7 5e-18	108557178 selenium-binding protein 1-A-like K17285 534 0.0	108568210 sarcosine dehydrogenase, mitochondrial K00314 868 0.0	NA	NA	108566478 pyruvate dehydrogenase phosphatase regulatory ... K17509 421 7e-130	108566478 pyruvate dehydrogenase phosphatase regulatory ... K17509 268 2e-73	NA	108557278 uncharacterized protein LOC108557278 K06709 268 4e-72	108567195 lysine-specific demethylase lid isoform X1 K11446 262 1e-70	108557278 uncharacterized protein LOC108557278 K06709 546 9e-169	108563895 DNA demethylase ALKBH1 K10765 204 7e-59	NA	NA	108566151 jmjC domain-containing histone demethylation p... K10276 215 1e-57	NA	NA
				bmor	Bombyx mori (domestic silkworm)	RefSeq	NA	NA	NA	NA	NA	NA	101746594 pyruvate dehydrogenase phosphatase regulatory... K17509 99.0 3e-18	101739058 lysine-specific histone demethylase 1A K11450 909 0.0	NA	692848 transketolase K00615 149 6e-35	101744754 peroxisomal sarcosine oxidase-like 394 4e-132	101744754 peroxisomal sarcosine oxidase-like 134 5e-32	NA	101738079 sorbitol dehydrogenase K00008 89.0 1e-16	733025 sorbitol dehydrogenase K00008 102 1e-21	101738633 probable hydroxyacid-oxoacid transhydrogenase... K11173 85.1 8e-15	101735354 selenium-binding protein 1 K17285 529 0.0	101743034 sarcosine dehydrogenase, mitochondrial K00314 820 0.0	NA	NA	101746594 pyruvate dehydrogenase phosphatase regulatory... K17509 414 4e-127	101746594 pyruvate dehydrogenase phosphatase regulatory... K17509 261 4e-71	NA	100862759 KDM4 K06709 256 1e-69	100533205 histone demethylase K11446 267 2e-74	100862759 KDM4 K06709 531 3e-169	101746991 alkylated DNA repair protein alkB homolog 1 K10765 226 8e-67	NA	NA	101739693 jmjC domain-containing histone demethylation ... K10276 207 1e-54	NA	NA
				bman	Bombyx mandarina (wild silkworm)	RefSeq	NA	NA	NA	NA	NA	NA	114246458 pyruvate dehydrogenase phosphatase regulatory... K17509 98.6 5e-18	114240311 lysine-specific histone demethylase 1A-like K11450 525 3e-174	NA	114250278 transketolase-like protein 2 K00615 149 6e-35	114242118 uncharacterized protein LOC114242118 402 2e-135	114242118 uncharacterized protein LOC114242118 140 2e-34	NA	114240252 sorbitol dehydrogenase K00008 86.3 9e-16	114240312 sorbitol dehydrogenase-like isoform X1 K00008 102 2e-21	NA	114247540 methanethiol oxidase isoform X1 K17285 531 0.0	114247185 sarcosine dehydrogenase, mitochondrial K00314 816 0.0	NA	NA	114246458 pyruvate dehydrogenase phosphatase regulatory... K17509 418 1e-128	114246458 pyruvate dehydrogenase phosphatase regulatory... K17509 265 3e-72	NA	114251842 uncharacterized protein LOC114251842 K06709 257 2e-69	114247952 lysine-specific demethylase lid-like K11446 268 2e-74	114251842 uncharacterized protein LOC114251842 K06709 530 2e-166	114249100 nucleic acid dioxygenase ALKBH1 isoform X1 K10765 225 1e-66	NA	NA	114253592 lysine-specific demethylase phf2-like K19415 168 3e-41	NA	NA
				dpl	Danaus plexippus (monarch butterfly)	GenBank	NA	NA	NA	NA	NA	NA	KGM_203960 putative nad dehydrogenase K17509 95.1 6e-17	KGM_203173 putative lysine-specific histone demethylase K11450 476 3e-156	NA	KGM_209035 transketolase K00615 149 5e-35	NA	NA	NA	NA	NA	KGM_201485 Hydroxyacid-oxoacid transhydrogenase K11173 94.0 9e-18	KGM_207287B putative selenium-binding protein K17285 511 5e-175	KGM_204504 hypothetical protein K00314 842 0.0	NA	NA	KGM_203960 putative nad dehydrogenase K17509 394 3e-120	KGM_203960 putative nad dehydrogenase K17509 257 9e-70	NA	KGM_205374 KDM4 protein K06709 261 7e-71	KGM_208458 histone demethylase K11446 262 2e-72	KGM_205374 KDM4 protein K06709 532 3e-168	KGM_206648 alkylated DNA repair protein AlkB 1 211 8e-57	NA	NA	KGM_206885 putative F-box and leucine-rich repeat protei... K10276 209 3e-55	NA	NA
				pmac	Papilio machaon (common yellow swallowtail)	RefSeq	NA	NA	NA	NA	NA	NA	106717286 pyruvate dehydrogenase phosphatase regulatory... K17509 101 5e-19	106719592 lysine-specific histone demethylase 1A-like K11450 409 3e-127	NA	106715547 transketolase-like protein 2 K00615 138 3e-31	NA	NA	NA	106711542 sorbitol dehydrogenase-like K00008 91.3 2e-17	106711542 sorbitol dehydrogenase-like K00008 109 7e-24	106714366 probable hydroxyacid-oxoacid transhydrogenase... K11173 85.9 4e-15	106711657 selenium-binding protein 1-A K17285 510 2e-174	106710382 sarcosine dehydrogenase, mitochondrial K00314 810 0.0	NA	NA	106717286 pyruvate dehydrogenase phosphatase regulatory... K17509 432 5e-134	106717286 pyruvate dehydrogenase phosphatase regulatory... K17509 271 1e-74	NA	106709641 uncharacterized protein LOC106709641 K06709 260 2e-70	106714790 lysine-specific demethylase lid-like K11446 277 4e-78	106709641 uncharacterized protein LOC106709641 K06709 531 2e-167	106710834 alkylated DNA repair protein alkB homolog 1 K10765 230 2e-68	NA	NA	106709104 jmjC domain-containing histone demethylation ... K10276 193 5e-50	NA	NA
				prap	Pieris rapae (cabbage white)	RefSeq	NA	NA	NA	NA	NA	NA	111004392 aminomethyltransferase, mitochondrial K00605 96.7 3e-18	110998007 lysine-specific histone demethylase 1A K11450 907 0.0	NA	110995723 transketolase-like protein 2 K00615 109 9e-22	NA	NA	NA	111003581 sorbitol dehydrogenase-like K00008 89.7 7e-17	111003581 sorbitol dehydrogenase-like K00008 102 1e-21	110994911 probable hydroxyacid-oxoacid transhydrogenase... K11173 71.2 3e-10	111003097 selenium-binding protein 1 K17285 518 8e-178	110993772 sarcosine dehydrogenase, mitochondrial K00314 828 0.0	NA	NA	110999097 pyruvate dehydrogenase phosphatase regulatory... K17509 415 2e-127	110999097 pyruvate dehydrogenase phosphatase regulatory... K17509 283 1e-78	NA	110999090 probable lysine-specific demethylase 4B K06709 264 7e-72	110996018 lysine-specific demethylase lid-like K11446 265 2e-73	110999090 probable lysine-specific demethylase 4B K06709 532 3e-168	110991334 nucleic acid dioxygenase ALKBH1 K10765 223 1e-65	NA	NA	111002362 jmjC domain-containing histone demethylation ... K10276 206 2e-54	NA	NA
				haw	Helicoverpa armigera (cotton bollworm)	RefSeq	NA	NA	NA	NA	NA	110384153 glutathione S-transferase 1-like K00799 73.9 7e-13	110376822 aminomethyltransferase, mitochondrial K00605 99.8 3e-19	110370308 lysine-specific histone demethylase 1A K11450 918 0.0	NA	110378664 transketolase-like protein 2 K00615 144 2e-33	NA	NA	NA	110376924 sorbitol dehydrogenase-like K00008 89.4 1e-16	110376916 sorbitol dehydrogenase-like K00008 103 1e-21	110383793 probable hydroxyacid-oxoacid transhydrogenase,... K11173 97.8 4e-19	110370096 selenium-binding protein 1-A K17285 522 4e-179	110382187 sarcosine dehydrogenase, mitochondrial K00314 814 0.0	NA	NA	110377578 pyruvate dehydrogenase phosphatase regulatory ... K17509 419 9e-129	110377578 pyruvate dehydrogenase phosphatase regulatory ... K17509 283 7e-79	NA	110382356 probable lysine-specific demethylase 4B K06709 259 2e-70	110371606 lysine-specific demethylase lid-like K11446 261 4e-72	110382356 probable lysine-specific demethylase 4B K06709 538 2e-171	110376496 nucleic acid dioxygenase ALKBH1 K10765 231 5e-69	NA	NA	110370794 jmjC domain-containing histone demethylation p... K10276 209 1e-55	NA	NA
				tnl	Trichoplusia ni (cabbage looper)	RefSeq	NA	NA	NA	NA	NA	NA	113499517 aminomethyltransferase, mitochondrial K00605 97.4 2e-18	113497903 lysine-specific histone demethylase 1A-like is... K11450 589 0.0	NA	113499721 transketolase-like protein 2 K00615 147 4e-34	NA	NA	NA	113503502 sorbitol dehydrogenase-like K00008 83.2 1e-14	113503578 sorbitol dehydrogenase-like K00008 96.3 3e-19	113496320 probable hydroxyacid-oxoacid transhydrogenase,... K11173 96.7 1e-18	113496966 methanethiol oxidase K17285 533 0.0	113492560 sarcosine dehydrogenase, mitochondrial K00314 806 0.0	NA	NA	113492560 sarcosine dehydrogenase, mitochondrial K00314 352 7e-104	113492560 sarcosine dehydrogenase, mitochondrial K00314 246 7e-66	NA	113505720 uncharacterized protein LOC113505720 K06709 257 2e-69	113495873 lysine-specific demethylase lid K11446 268 8e-73	113505720 uncharacterized protein LOC113505720 K06709 531 2e-167	113495625 nucleic acid dioxygenase ALKBH1 K10765 221 8e-65	NA	NA	113502805 jmjC domain-containing histone demethylation p... K10276 213 1e-56	NA	NA
				pxy	Plutella xylostella (diamondback moth)	RefSeq	NA	NA	NA	NA	NA	105395140 glutathione S-transferase 1-like K00799 73.9 7e-13	105396038 probable aminomethyltransferase, mitochondrial 84.3 5e-15	105386718 bursa, bursb; lysine-specific histone demethyl... K11450 895 0.0	105395832 uncharacterized LOC105395832 150 3e-37	105391458 transketolase K00615 141 3e-32	105396768 peroxisomal sarcosine oxidase-like K02846 593 0.0	105396768 peroxisomal sarcosine oxidase-like K02846 176 2e-47	NA	105396476 L-idonate 5-dehydrogenase-like K00060 104 4e-22	105396476 L-idonate 5-dehydrogenase-like K00060 117 2e-26	105398318 probable hydroxyacid-oxoacid transhydrogenase,... K11173 94.4 6e-18	105387642 selenium-binding protein 1-A K17285 518 1e-177	105381895 sarcosine dehydrogenase, mitochondrial-like K00314 781 0.0	NA	NA	105398568 pyruvate dehydrogenase phosphatase regulatory ... K17509 407 3e-124	105398568 pyruvate dehydrogenase phosphatase regulatory ... K17509 261 7e-71	NA	105398781 lysine-specific demethylase 4A-like K06709 259 8e-70	105390881 lysine-specific demethylase 5A-like K11446 266 8e-72	105381747 probable lysine-specific demethylase 4B K06709 535 2e-168	105388243 alkylated DNA repair protein alkB homolog 1 K10765 229 3e-68	NA	NA	105381154 jmjC domain-containing histone demethylation p... K10276 176 6e-45	NA	NA
				api	Acyrthosiphon pisum (pea aphid)	RefSeq	NA	NA	NA	NA	NA	100168419 glutathione S-transferase, theta class-like K00799 78.2 3e-14	100165218 pyruvate dehydrogenase phosphatase regulatory ... K17509 105 3e-20	100168654 lysine-specific histone demethylase 1A K11450 921 0.0	NA	100161442 transketolase-like protein 2 K00615 153 3e-36	NA	NA	NA	115033063 sorbitol dehydrogenase-like K00008 98.6 5e-20	115033063 sorbitol dehydrogenase-like K00008 106 1e-22	100169201 probable hydroxyacid-oxoacid transhydrogenase,... K11173 101 2e-20	100165082 methanethiol oxidase K17285 552 0.0	100165218 pyruvate dehydrogenase phosphatase regulatory ... K17509 437 1e-134	NA	NA	100165218 pyruvate dehydrogenase phosphatase regulatory ... K17509 428 3e-132	100167339 pyruvate dehydrogenase phosphatase regulatory ... K17509 296 2e-83	NA	115034470 probable lysine-specific demethylase 4B K06709 266 1e-77	100163705 lysine-specific demethylase lid K11446 248 5e-68	115034470 probable lysine-specific demethylase 4B K06709 455 3e-147	100573397 nucleic acid dioxygenase ALKBH1 isoform X1 K10765 195 2e-55	NA	NA	100169407 jmjC domain-containing histone demethylation p... K10276 218 3e-58	NA	NA
				dnx	Diuraphis noxia (Russian wheat aphid)	RefSeq	NA	NA	NA	NA	NA	107165292 glutathione S-transferase theta-1-like K00799 84.0 3e-16	107162649 pyruvate dehydrogenase phosphatase regulatory ... K17509 104 6e-20	107174085 lysine-specific histone demethylase 1A-like K11450 412 3e-131	NA	107168610 transketolase-like protein 2 K00615 156 2e-37	NA	NA	NA	107167379 sorbitol dehydrogenase-like K00008 103 1e-21	107167379 sorbitol dehydrogenase-like K00008 108 2e-23	107163655 hydroxyacid-oxoacid transhydrogenase, mitochon... K11173 94.4 6e-18	107161814 selenium-binding protein 1-B K17285 558 0.0	107162649 pyruvate dehydrogenase phosphatase regulatory ... K17509 431 2e-132	NA	NA	107162649 pyruvate dehydrogenase phosphatase regulatory ... K17509 428 3e-132	107162649 pyruvate dehydrogenase phosphatase regulatory ... K17509 269 9e-74	NA	107164898 probable lysine-specific demethylase 4B 258 5e-75	107174064 lysine-specific demethylase lid K11446 249 2e-68	107164898 probable lysine-specific demethylase 4B 473 4e-154	107172404 alpha-ketoglutarate-dependent dioxygenase abh1 K10765 138 2e-35	NA	NA	107171100 jmjC domain-containing histone demethylation p... K10276 208 3e-55	NA	NA
				ags	Aphis gossypii (cotton aphid)	RefSeq	NA	NA	NA	NA	NA	114120642 glutathione S-transferase theta-1-like isoform X1 K00799 80.9 4e-15	114128650 pyruvate dehydrogenase phosphatase regulatory ... K17509 106 1e-20	114126851 lysine-specific histone demethylase 1A-like K11450 510 4e-169	NA	114128609 transketolase-like protein 2 K00615 158 5e-38	NA	NA	NA	114131026 sorbitol dehydrogenase-like K00008 95.5 7e-19	114131026 sorbitol dehydrogenase-like K00008 99.4 2e-20	114132502 hydroxyacid-oxoacid transhydrogenase, mitochon... K11173 101 2e-20	114122893 methanethiol oxidase K17285 551 0.0	114128650 pyruvate dehydrogenase phosphatase regulatory ... K17509 435 5e-134	NA	NA	114128650 pyruvate dehydrogenase phosphatase regulatory ... K17509 426 1e-131	114129485 pyruvate dehydrogenase phosphatase regulatory ... K17509 295 8e-83	NA	114130893 probable lysine-specific demethylase 4B 253 5e-73	114123745 LOW QUALITY PROTEIN	114130893 probable lysine-specific demethylase 4B 473 4e-154	114128818 nucleic acid dioxygenase ALKBH1 K10765 189 3e-53	NA	NA	114125970 jmjC domain-containing histone demethylation p... K10276 214 5e-57	NA	NA
				rmd	Rhopalosiphum maidis (corn leaf aphid)	RefSeq	NA	NA	NA	NA	NA	113552467 uncharacterized protein LOC113552467 79.7 6e-14	113557136 pyruvate dehydrogenase phosphatase regulatory ... K17509 108 5e-21	113549832 lysine-specific histone demethylase 1A K11450 911 0.0	NA	113555665 transketolase-like protein 2 K00615 158 5e-38	NA	NA	NA	113550693 sorbitol dehydrogenase-like K00008 96.3 4e-19	113550693 sorbitol dehydrogenase-like K00008 105 2e-22	113552281 hydroxyacid-oxoacid transhydrogenase, mitochon... K11173 99.4 1e-19	113552696 methanethiol oxidase isoform X1 K17285 548 0.0	113557136 pyruvate dehydrogenase phosphatase regulatory ... K17509 434 1e-133	NA	NA	113557136 pyruvate dehydrogenase phosphatase regulatory ... K17509 428 2e-132	113548273 pyruvate dehydrogenase phosphatase regulatory ... K17509 294 1e-82	NA	113559786 probable lysine-specific demethylase 4B 255 7e-74	113550660 lysine-specific demethylase lid K11446 255 3e-70	113559786 probable lysine-specific demethylase 4B 465 5e-151	113553817 nucleic acid dioxygenase ALKBH1 K10765 185 8e-52	NA	NA	113555479 jmjC domain-containing histone demethylation p... K10276 216 1e-57	NA	NA
				btab	Bemisia tabaci (sweet potato whitefly)	RefSeq	NA	NA	NA	NA	NA	NA	109039506 pyruvate dehydrogenase phosphatase regulatory... K17509 92.8 3e-16	109037011 peroxisomal N(1)-acetyl-spermine/spermidine o... K12259 123 2e-26	109029555 uncharacterized protein LOC109029555 isoform X1 175 5e-46	109032197 transketolase-like protein 2 isoform X1 K00615 134 5e-30	NA	NA	NA	109036566 sorbitol dehydrogenase-like K00008 97.4 1e-19	NA	109040019 probable hydroxyacid-oxoacid transhydrogenase... K11173 113 2e-24	109043479 selenium-binding protein 1 K17285 509 3e-174	109044108 pyruvate dehydrogenase phosphatase regulatory... K17509 454 5e-141	NA	NA	109044108 pyruvate dehydrogenase phosphatase regulatory... K17509 412 4e-126	109039506 pyruvate dehydrogenase phosphatase regulatory... K17509 264 6e-72	NA	109031137 lysine-specific demethylase 4C-like isoform X1 K06709 268 7e-73	109034748 lysine-specific demethylase 5B isoform X1 K11446 238 3e-62	109031137 lysine-specific demethylase 4C-like isoform X1 K06709 533 6e-166	109029935 DNA demethylase ALKBH1 K10765 244 4e-74	NA	NA	109042139 jmjC domain-containing histone demethylation ... K10276 199 1e-51	NA	109042072 pectinesterase-like K01051 330 5e-110
				clec	Cimex lectularius (bed bug)	RefSeq	NA	NA	NA	NA	NA	106674273 glutathione S-transferase theta-1-like K00799 86.3 5e-17	106663325 pyruvate dehydrogenase phosphatase regulatory... K17509 96.3 2e-17	106672331 lysine-specific histone demethylase 1A-like i... K11450 537 2e-178	NA	106664740 transketolase-like protein 2 isoform X1 K00615 134 6e-30	NA	NA	NA	106667074 sorbitol dehydrogenase-like isoform X1 K00008 100 1e-20	106667074 sorbitol dehydrogenase-like isoform X1 K00008 97.8 8e-20	106665119 hydroxyacid-oxoacid transhydrogenase, mitocho... K11173 91.7 6e-17	106665972 selenium-binding protein 1-A isoform X1 K17285 584 0.0	106666323 sarcosine dehydrogenase, mitochondrial K00314 922 0.0	NA	NA	106663325 pyruvate dehydrogenase phosphatase regulatory... K17509 414 3e-127	106666323 sarcosine dehydrogenase, mitochondrial K00314 283 9e-79	NA	106674420 lysine-specific demethylase 4B-like isoform X1 K06709 274 1e-74	106666620 lysine-specific demethylase lid-like K11446 325 1e-92	106674420 lysine-specific demethylase 4B-like isoform X1 K06709 520 6e-160	106665233 nucleic acid dioxygenase ALKBH1 K10765 195 2e-55	NA	NA	106660819 jmjC domain-containing histone demethylation ... K10276 204 2e-54	NA	NA
				phu	Pediculus humanus corporis (human body louse)	RefSeq	NA	NA	NA	NA	NA	Phum_PHUM454040 GSTD1-5 protein, putative K00799 102 9e-23	Phum_PHUM205190 Sarcosine dehydrogenase, putative K17509 101 5e-19	Phum_PHUM106950 Lysine-specific histone demethylase, put... K11450 563 0.0	NA	Phum_PHUM490990 transketolase, putative K00615 104 3e-20	NA	NA	NA	NA	NA	NA	Phum_PHUM280460 Selenium-binding protein, putative K17285 579 0.0	Phum_PHUM213030 Sarcosine dehydrogenase, putative K00314 871 0.0	NA	NA	Phum_PHUM205190 Sarcosine dehydrogenase, putative K17509 411 4e-126	Phum_PHUM213030 Sarcosine dehydrogenase, putative K00314 276 2e-76	NA	Phum_PHUM157200 jumonji domain containing protein, putative K06709 258 7e-74	Phum_PHUM027610 Jumonji/ARID domain-containing protein 1... K11446 300 2e-83	Phum_PHUM157200 jumonji domain containing protein, putative K06709 512 5e-168	Phum_PHUM229340 hypothetical protein K10765 196 4e-56	NA	NA	Phum_PHUM316810 JmjC domain-containing histone demethyla... K10276 205 7e-54	NA	NA
				zne	Zootermopsis nevadensis	RefSeq	NA	NA	NA	NA	NA	110833285 uncharacterized protein LOC110833285 K00799 89.7 3e-17	110832643 pyruvate dehydrogenase phosphatase regulatory ... K17509 103 2e-19	110831592 lysine-specific histone demethylase 1A K11450 1026 0.0	NA	110831149 transketolase isoform X1 K00615 138 4e-31	NA	NA	NA	110830894 sorbitol dehydrogenase-like isoform X1 K00008 89.4 8e-17	NA	110835399 hydroxyacid-oxoacid transhydrogenase, mitochon... K11173 99.8 9e-20	110839052 selenium-binding protein 1-A isoform X1 K17285 605 0.0	110831180 sarcosine dehydrogenase, mitochondrial-like K00314 934 0.0	NA	NA	110830657 pyruvate dehydrogenase phosphatase regulatory ... K17509 415 5e-127	110832643 pyruvate dehydrogenase phosphatase regulatory ... K17509 272 2e-74	NA	110833525 uncharacterized protein LOC110833525 isoform X1 K06709 274 8e-74	110834947 lysine-specific demethylase 5A-like isoform X1 K11446 255 4e-68	110833525 uncharacterized protein LOC110833525 isoform X1 K06709 530 1e-159	110835642 nucleic acid dioxygenase ALKBH1 K10765 249 2e-75	NA	NA	110829331 jmjC domain-containing histone demethylation p... K10276 202 1e-52	NA	NA
				fcd	Folsomia candida	RefSeq	NA	NA	NA	NA	NA	110857236 glutathione S-transferase theta-1-like K00799 85.5 8e-17	110856220 sarcosine dehydrogenase, mitochondrial-like K00314 117 6e-24	110853963 lysine-specific histone demethylase 1A-like K11450 852 0.0	NA	110851461 transketolase-like K00615 129 3e-28	110844493 probable sarcosine oxidase K00306 162 3e-42	110844493 probable sarcosine oxidase K00306 235 1e-69	110847125 copper amine oxidase 1-like isoform X1 K00276 268 2e-76	110842191 sorbitol dehydrogenase-like K00008 93.2 4e-18	NA	NA	110858258 selenium-binding protein 1-A-like K17285 537 0.0	110856220 sarcosine dehydrogenase, mitochondrial-like K00314 964 0.0	110856049 uncharacterized protein LOC110856049 99.8 4e-19	110856049 uncharacterized protein LOC110856049 86.3 1e-14	110856220 sarcosine dehydrogenase, mitochondrial-like K00314 363 2e-108	110856220 sarcosine dehydrogenase, mitochondrial-like K00314 301 2e-85	NA	110859986 uncharacterized protein LOC110859986 K06709 261 3e-72	110861779 lysine-specific demethylase lid-like isoform X1 K11446 263 7e-71	110859986 uncharacterized protein LOC110859986 K06709 487 3e-154	110843955 nucleic acid dioxygenase ALKBH1-like isoform X1 K10765 199 7e-56	110847534 probable 2-oxoglutarate-dependent dioxygenase ... 153 9e-40	110847534 probable 2-oxoglutarate-dependent dioxygenase ... 140 4e-35	110850612 jmjC domain-containing histone demethylation p... K10276 206 4e-54	NA	110857158 pectinesterase 31-like 141 3e-36
		Crustaceans		dpx	Daphnia pulex (common water flea)	GenBank	NA	NA	NA	NA	NA	NA	DAPPUDRAFT_308482 hypothetical protein K00314 106 1e-20	DAPPUDRAFT_39808 hypothetical protein K11450 977 0.0	NA	DAPPUDRAFT_308853 hypothetical protein K00615 148 1e-34	NA	NA	NA	DAPPUDRAFT_303131 hypothetical protein K00008 85.5 2e-15	NA	NA	DAPPUDRAFT_314522 hypothetical protein K17285 570 0.0	DAPPUDRAFT_308482 hypothetical protein K00314 1107 0.0	NA	NA	DAPPUDRAFT_245715 hypothetical protein K17509 392 4e-119	DAPPUDRAFT_308482 hypothetical protein K00314 275 7e-76	NA	DAPPUDRAFT_48413 hypothetical protein K06709 253 3e-73	DAPPUDRAFT_301194 hypothetical protein K11446 260 5e-70	DAPPUDRAFT_48413 hypothetical protein K06709 472 1e-153	DAPPUDRAFT_218420 hypothetical protein K10765 206 1e-59	NA	NA	DAPPUDRAFT_308697 hypothetical protein K10276 196 2e-51	NA	NA
				pvm	Penaeus vannamei (Pacific white shrimp)	RefSeq	NA	NA	NA	NA	NA	113812983 glutathione S-transferase theta-1-like K00799 79.7 9e-15	113826787 aminomethyltransferase, mitochondrial-like K00605 117 6e-25	113807228 lysine-specific histone demethylase 1A-like is... K11450 985 0.0	NA	113827332 transketolase-like protein 2 K00615 148 1e-34	113827514 peroxisomal sarcosine oxidase-like K00306 129 4e-30	113821931 peroxisomal sarcosine oxidase-like K00306 251 4e-76	NA	113823690 sorbitol dehydrogenase-like K00008 90.5 4e-17	113823690 sorbitol dehydrogenase-like K00008 103 9e-22	113814709 LOW QUALITY PROTEIN	113805787 methanethiol oxidase-like K17285 605 0.0	113822901 sarcosine dehydrogenase, mitochondrial-like K00314 1169 0.0	NA	NA	113822901 sarcosine dehydrogenase, mitochondrial-like K00314 395 8e-120	113822901 sarcosine dehydrogenase, mitochondrial-like K00314 285 2e-79	NA	113816836 uncharacterized protein LOC113816836 K06709 272 3e-74	113822739 lysine-specific demethylase 5A-like isoform X1 K11446 276 2e-75	113816836 uncharacterized protein LOC113816836 K06709 533 1e-166	113822123 nucleic acid dioxygenase ALKBH1-like K10765 218 7e-64	NA	NA	113812052 jmjC domain-containing histone demethylation p... K10276 206 1e-55	NA	NA
		Chelicerates		isc	Ixodes scapularis (black-legged tick)	GenBank	NA	NA	NA	NA	NA	IscW_ISCW024224 glutathione S-transferase, putative K00799 65.1 4e-10	IscW_ISCW001817 dimethylglycine dehydrogenase, putative K00315 126 6e-27	IscW_ISCW019383 lysine-specific histone demethylase, put... K11450 1042 0.0	NA	NA	NA	NA	NA	IscW_ISCW022542 sorbitol dehydrogenase, putative K00008 83.2 1e-14	IscW_ISCW022542 sorbitol dehydrogenase, putative K00008 94.7 8e-19	IscW_ISCW021748 iron-containing alcohol dehydrogenase, p... K11173 96.3 1e-18	IscW_ISCW019227 selenium-binding protein, putative K17285 447 7e-151	IscW_ISCW001817 dimethylglycine dehydrogenase, putative K00315 345 1e-101	NA	NA	IscW_ISCW000984 NAD dehydrogenase, putative K17509 360 3e-107	IscW_ISCW001817 dimethylglycine dehydrogenase, putative K00315 290 4e-82	NA	IscW_ISCW019624 jumonji domain-containing protein, putative K06709 172 2e-41	IscW_ISCW013765 Jumonji/ARID domain-containing protein, ... K11446 283 2e-78	IscW_ISCW019624 jumonji domain-containing protein, putative K06709 418 9e-126	IscW_ISCW019652 conserved hypothetical protein K10765 189 2e-53	NA	NA	IscW_ISCW018631 PHD/F-box containing protein, putative K10276 209 2e-56	NA	NA
				tut	Tetranychus urticae (two-spotted spider mite)	RefSeq	NA	NA	NA	NA	NA	107361891 glutathione S-transferase 1, isoform C-like K00799 69.3 2e-11	107362436 aminomethyltransferase, mitochondrial K00605 91.3 2e-16	107368558 lysine-specific histone demethylase 1A K11450 880 0.0	107363601 uncharacterized protein LOC107363601 186 4e-52	107366716 transketolase-like protein 2 isoform X1 K00615 149 6e-35	NA	NA	NA	107368077 sorbitol dehydrogenase K00008 87.4 4e-16	NA	NA	NA	107362436 aminomethyltransferase, mitochondrial K00605 75.5 3e-11	NA	NA	107362436 aminomethyltransferase, mitochondrial K00605 81.6 3e-13	NA	NA	107361997 lysine-specific demethylase 4C K06709 280 3e-77	107371409 lysine-specific demethylase 5D isoform X1 K11446 270 2e-74	107361997 lysine-specific demethylase 4C K06709 514 1e-160	NA	NA	NA	107364877 lysine-specific demethylase 2A K10276 207 4e-54	NA	NA
				dpte	Dermatophagoides pteronyssinus (European house dust mite)	RefSeq	NA	NA	NA	NA	NA	NA	113799091 pyruvate dehydrogenase phosphatase regulatory... K17509 129 1e-27	113789474 lysine-specific histone demethylase 1A-like K11450 580 0.0	NA	113795506 transketolase-like K00615 127 1e-27	NA	NA	113788373 uncharacterized protein LOC113788373 105 2e-20	113795588 sorbitol dehydrogenase-like K00008 99.8 2e-20	113795588 sorbitol dehydrogenase-like K00008 114 1e-25	NA	113794579 methanethiol oxidase-like K17285 431 3e-143	113799091 pyruvate dehydrogenase phosphatase regulatory... K17509 243 3e-64	NA	NA	113799091 pyruvate dehydrogenase phosphatase regulatory... K17509 226 3e-59	113799091 pyruvate dehydrogenase phosphatase regulatory... K17509 159 7e-37	NA	113788484 lysine-specific demethylase 4B-like K06709 247 2e-66	113795667 lysine-specific demethylase lid-like isoform X1 K11446 246 1e-66	113788484 lysine-specific demethylase 4B-like K06709 459 2e-141	113790475 nucleic acid dioxygenase ALKBH1-like K10765 113 2e-25	NA	NA	113798953 jmjC domain-containing histone demethylation ... K10276 200 7e-53	NA	NA
				cscu	Centruroides sculpturatus (bark scorpion)	RefSeq	NA	NA	NA	NA	NA	NA	111635719 pyruvate dehydrogenase phosphatase regulatory... 130 2e-29	111638896 lysine-specific histone demethylase 1A-like K11450 1011 0.0	NA	111627149 LOW QUALITY PROTEIN	111632030 peroxisomal sarcosine oxidase-like K00306 90.9 9e-18	111632030 peroxisomal sarcosine oxidase-like K00306 186 3e-52	NA	111612846 sorbitol dehydrogenase-like K00008 77.8 8e-13	111612846 sorbitol dehydrogenase-like K00008 97.8 7e-20	NA	111622557 selenium-binding protein 1-A-like K17285 522 1e-180	111628631 sarcosine dehydrogenase, mitochondrial-like K00314 1103 0.0	NA	NA	111628631 sarcosine dehydrogenase, mitochondrial-like K00314 362 4e-108	111628631 sarcosine dehydrogenase, mitochondrial-like K00314 242 1e-64	NA	111636353 lysine-specific demethylase 4C-like K06709 248 7e-66	111633283 lysine-specific demethylase 5A-like K11446 179 2e-43	111636353 lysine-specific demethylase 4C-like K06709 545 4e-170	111636230 nucleic acid dioxygenase ALKBH1-like K10765 189 5e-53	NA	NA	111640562 lysine-specific demethylase 2B-like isoform X1 K10276 201 4e-53	NA	NA
				ptep	Parasteatoda tepidariorum (common house spider)	RefSeq	NA	NA	NA	NA	NA	107451195 glutathione S-transferase theta-1-like isofor... K00799 71.6 5e-12	107440652 pyruvate dehydrogenase phosphatase regulatory... K17509 110 7e-22	107446922 lysine-specific histone demethylase 1A K11450 1081 0.0	NA	107444045 transketolase-like protein 2 K00615 136 1e-30	107444106 peroxisomal sarcosine oxidase-like K00306 139 7e-34	107444101 peroxisomal sarcosine oxidase-like K00306 270 2e-83	NA	107448906 sorbitol dehydrogenase-like isoform X1 K00008 86.7 7e-16	107437599 sorbitol dehydrogenase-like K00008 109 8e-24	107451106 hydroxyacid-oxoacid transhydrogenase, mitocho... K11173 110 7e-24	107447731 selenium-binding protein 1-A-like K17285 575 0.0	107449896 sarcosine dehydrogenase, mitochondrial-like K00314 1176 0.0	NA	NA	107440652 pyruvate dehydrogenase phosphatase regulatory... K17509 423 1e-130	107451370 dimethylglycine dehydrogenase, mitochondrial-... K00315 316 6e-91	NA	107442880 lysine-specific demethylase 4A-like K06709 246 9e-66	107441111 lysine-specific demethylase 5A K11446 260 8e-70	107442880 lysine-specific demethylase 4A-like K06709 513 2e-159	107439062 nucleic acid dioxygenase ALKBH1-like K10765 211 2e-61	NA	NA	107451805 jmjC domain-containing histone demethylation ... K10276 214 2e-57	NA	NA
	Nematodes			cel	Caenorhabditis elegans (nematode)	RefSeq	NA	NA	NA	NA	NA	NA	CELE_Y37E3.17 Y37E3.17; Uncharacterized protein K00315 119 1e-24	CELE_Y40B1B.6 spr-5; Probable lysine-specific histone de... 226 1e-59	NA	CELE_F01G10.1 tkt-1; Transket_pyr domain-containing protein K00615 121 1e-25	CELE_C15B12.8 C15B12.8; DAO domain-containing protein 120 2e-27	CELE_C15B12.1 C15B12.1; Putative sarcosine oxidase K00306 213 2e-61	NA	CELE_R04B5.5 R04B5.5; PKS_ER domain-containing protein K00008 94.7 1e-18	CELE_R04B5.5 R04B5.5; PKS_ER domain-containing protein K00008 107 4e-23	CELE_Y38F1A.6 hphd-1; Hydroxyacid-oxoacid transhydrogena... K11173 116 1e-25	CELE_Y37A1B.5 Y37A1B.5; Uncharacterized protein K17285 512 3e-175	CELE_Y106G6H.5 pdpr-1; Pyruvate Dehydrogenase Phosphatas... K17509 300 3e-84	NA	CELE_F17A9.4 F17A9.4; Oxidored_FMN domain-containing pro... 93.2 7e-17	CELE_Y106G6H.5 pdpr-1; Pyruvate Dehydrogenase Phosphatas... K17509 322 5e-93	CELE_Y37E3.17 Y37E3.17; Uncharacterized protein K00315 196 2e-49	NA	CELE_Y48B6A.11 jmjd-2; Lysine-specific demethylase 4 K06709 217 2e-56	CELE_ZK593.4 rbr-2; Lysine-specific demethylase rbr-2 K11446 232 1e-60	CELE_Y48B6A.11 jmjd-2; Lysine-specific demethylase 4 K06709 327 1e-92	CELE_Y51H7C.5 alkb-1; Fe2OG dioxygenase domain-containin... K10765 127 7e-30	NA	NA	CELE_T26A5.5 jhdm-1; JmjC domain-containing histone deme... K10276 158 6e-38	NA	NA
				cbr	Caenorhabditis briggsae	RefSeq	NA	NA	NA	NA	NA	NA	CBG22093 Hypothetical protein CBG22093 K00315 118 2e-24	CBG08015 Cbr-spr-5; C. briggsae CBR-SPR-5 protein 225 1e-59	NA	CBG03385 Hypothetical protein CBG03385 K00615 126 3e-27	CBG05074 Hypothetical protein CBG05074 K00306 114 3e-25	CBG05075 Hypothetical protein CBG05075 K00306 201 5e-57	NA	CBG08607 Hypothetical protein CBG08607 K00008 101 6e-21	CBG08607 Hypothetical protein CBG08607 K00008 106 8e-23	CBG02769 Hypothetical protein CBG02769 K11173 116 2e-25	CBG18761 Hypothetical protein CBG18761 K17285 525 2e-180	CBG02210 Hypothetical protein CBG02210 K17509 289 2e-80	NA	CBG09249 Hypothetical protein CBG09249 95.1 1e-17	CBG02210 Hypothetical protein CBG02210 K17509 309 3e-88	CBG22093 Hypothetical protein CBG22093 K00315 201 3e-51	NA	CBG20662 Cbr-jmjd-2; C. briggsae CBR-JMJD-2 protein K06709 221 5e-58	CBG05959 Cbr-rbr-2; C. briggsae CBR-RBR-2 protein K11446 231 2e-60	CBG20662 Cbr-jmjd-2; C. briggsae CBR-JMJD-2 protein K06709 300 2e-84	CBG16811 Hypothetical protein CBG16811 K10765 138 6e-34	NA	NA	CBG01727 Hypothetical protein CBG01727 150 6e-36	NA	NA
				bmy	Brugia malayi (filaria)	RefSeq	NA	NA	NA	NA	NA	NA	Bm1_57450 pyruvate dehydrogenase phosphatase regulatory ... K17509 118 3e-24	Bm1_20500 SWIRM domain containing protein 175 1e-44	NA	Bm1_10280 transketolase K00615 111 2e-22	NA	NA	NA	NA	NA	NA	NA	Bm1_57450 pyruvate dehydrogenase phosphatase regulatory ... K17509 293 5e-82	NA	NA	Bm1_57450 pyruvate dehydrogenase phosphatase regulatory ... K17509 313 4e-90	Bm1_17220 dimethylglycine dehydrogenase, mitochondrial p... K00315 205 2e-52	NA	Bm1_43520 jmjC domain containing protein K06709 243 4e-65	Bm1_31510 jmjC domain containing protein K11446 275 3e-75	Bm1_43520 jmjC domain containing protein K06709 316 2e-89	Bm1_35285 ALKBH protein K10765 131 2e-31	NA	NA	Bm1_07870 jmjC domain containing protein K10276 146 1e-34	NA	NA
				loa	Loa loa (eye worm)	RefSeq	NA	NA	NA	NA	NA	NA	LOAG_05663 hypothetical protein K00315 98.2 5e-18	LOAG_17419 hypothetical protein 195 4e-53	NA	LOAG_18057 transketolase K00615 112 1e-22	NA	NA	NA	LOAG_12517 hypothetical protein K00008 89.4 8e-17	NA	NA	NA	LOAG_05663 hypothetical protein K00315 236 2e-62	NA	NA	LOAG_05663 hypothetical protein K00315 221 1e-57	LOAG_05663 hypothetical protein K00315 199 1e-50	NA	LOAG_16735 JmjC domain-containing protein K06709 241 8e-65	LOAG_01817 jmjC domain-containing protein K11446 284 2e-78	LOAG_16735 JmjC domain-containing protein K06709 316 2e-89	LOAG_10203 ALKBH protein K10765 140 4e-34	NA	NA	LOAG_01801 hypothetical protein K10276 162 2e-39	NA	NA
				nai	Necator americanus	RefSeq	NA	NA	NA	NA	NA	NA	NECAME_01287 aminomethyltransferase K00605 109 2e-22	NECAME_00255 SWIRM domain protein 168 7e-43	NA	NECAME_13081 Transketolase, thiamine diphosphate binding... 72.4 3e-11	NECAME_08800 hypothetical protein K00306 71.6 3e-11	NECAME_08800 hypothetical protein K00306 110 1e-24	NA	NECAME_16339 L-threonine 3-dehydrogenase K00060 88.6 1e-16	NECAME_16339 L-threonine 3-dehydrogenase K00060 109 7e-24	NECAME_11412 alcohol dehydrogenase, iron-dependent K11173 105 6e-22	NECAME_03613 selenium binding protein 247 3e-76	NECAME_02779 FAD dependent oxidoreductase K17509 316 9e-88	NA	NECAME_00311 oxidoreductase, FAD/FMN-binding protein 84.3 9e-14	NECAME_02779 FAD dependent oxidoreductase K17509 335 7e-95	NECAME_09711 FAD dependent oxidoreductase K00315 178 2e-43	NA	NA	NECAME_16973 PHD-finger 94.7 4e-18	NECAME_18328 JmjN domain protein 127 1e-29	NECAME_12619 putative alkylated DNA repair protein AlkB K10765 142 2e-35	NA	NA	NECAME_07829 JmjC domain protein 156 5e-38	NA	NA
				tsp	Trichinella spiralis	RefSeq	NA	NA	NA	NA	NA	NA	Tsp_08635 putative FAD dependent oxidoreductase K17509 88.2 7e-15	Tsp_06960 flavin-containing amine oxidase domain-contain... K19413 163 8e-41	NA	Tsp_02661 putative transketolase, thiamine diphosphate b... K00615 108 2e-21	NA	NA	NA	NA	NA	NA	NA	Tsp_08635 putative FAD dependent oxidoreductase K17509 183 5e-45	NA	NA	Tsp_08635 putative FAD dependent oxidoreductase K17509 209 5e-54	Tsp_08635 putative FAD dependent oxidoreductase K17509 118 2e-24	NA	Tsp_10658 JmjC domain-containing histone demethylation p... 124 7e-27	Tsp_06137 putative ARID/BRIGHT DNA binding domain protein 182 2e-47	Tsp_10658 JmjC domain-containing histone demethylation p... 160 4e-38	NA	NA	NA	NA	NA	NA
	Annelids			hro	Helobdella robusta	RefSeq	NA	NA	NA	NA	NA	NA	HELRODRAFT_81738 hypothetical protein K00605 109 1e-22	HELRODRAFT_90753 hypothetical protein K11450 998 0.0	NA	HELRODRAFT_66984 hypothetical protein K00615 138 4e-31	NA	NA	NA	NA	NA	NA	HELRODRAFT_66289 hypothetical protein K17285 574 0.0	HELRODRAFT_109032 hypothetical protein K17509 278 1e-77	NA	NA	HELRODRAFT_109032 hypothetical protein K17509 276 1e-77	HELRODRAFT_109032 hypothetical protein K17509 159 2e-37	NA	HELRODRAFT_111100 hypothetical protein K06709 255 3e-73	HELRODRAFT_194466 hypothetical protein K11446 297 3e-82	HELRODRAFT_111100 hypothetical protein K06709 460 1e-148	HELRODRAFT_123161 hypothetical protein K10765 193 2e-55	NA	NA	HELRODRAFT_104360 hypothetical protein K10276 203 8e-56	NA	NA
	Mollusks			lgi	Lottia gigantea (owl limpet)	RefSeq	NA	NA	NA	NA	NA	LOTGIDRAFT_207042 hypothetical protein K00799 77.4 5e-14	LOTGIDRAFT_233822 hypothetical protein K17509 114 5e-23	LOTGIDRAFT_154476 hypothetical protein K11450 1041 0.0	NA	LOTGIDRAFT_236318 hypothetical protein K00615 124 1e-26	LOTGIDRAFT_227305 hypothetical protein 137 3e-33	LOTGIDRAFT_223340 hypothetical protein K00306 303 3e-96	LOTGIDRAFT_137098 hypothetical protein K11182 140 2e-31	LOTGIDRAFT_205809 hypothetical protein K00008 93.2 4e-18	LOTGIDRAFT_208637 hypothetical protein K00008 95.9 3e-19	LOTGIDRAFT_138069 hypothetical protein K11173 126 4e-29	LOTGIDRAFT_203681 hypothetical protein K17285 653 0.0	LOTGIDRAFT_233822 hypothetical protein K17509 442 1e-136	NA	NA	LOTGIDRAFT_233822 hypothetical protein K17509 447 7e-140	LOTGIDRAFT_233822 hypothetical protein K17509 270 6e-74	NA	LOTGIDRAFT_121093 hypothetical protein K06709 259 3e-75	LOTGIDRAFT_205701 hypothetical protein K11446 254 7e-69	LOTGIDRAFT_121093 hypothetical protein K06709 532 8e-177	LOTGIDRAFT_228010 hypothetical protein K10765 218 1e-63	NA	NA	LOTGIDRAFT_52553 hypothetical protein K10276 205 4e-55	NA	NA
				pcan	Pomacea canaliculata (golden apple snail)	RefSeq	NA	NA	NA	NA	NA	112562146 glutathione S-transferase theta-1-like K00799 71.2 8e-12	112576667 pyruvate dehydrogenase phosphatase regulatory... K17509 115 3e-23	112561001 lysine-specific histone demethylase 1A-like i... K11450 1047 0.0	NA	112571713 LOW QUALITY PROTEIN	112570826 uncharacterized protein LOC112570826 151 5e-38	112563272 peroxisomal sarcosine oxidase-like K00306 377 4e-125	112553730 LOW QUALITY PROTEIN	112554285 sorbitol dehydrogenase-like K00008 98.6 6e-20	112554284 sorbitol dehydrogenase-like K00008 102 3e-21	112562216 hydroxyacid-oxoacid transhydrogenase, mitocho... K11173 119 2e-26	112562490 methanethiol oxidase-like K17285 588 0.0	112576667 pyruvate dehydrogenase phosphatase regulatory... K17509 459 6e-143	NA	NA	112576667 pyruvate dehydrogenase phosphatase regulatory... K17509 432 9e-134	112576667 pyruvate dehydrogenase phosphatase regulatory... K17509 270 4e-74	NA	112573289 lysine-specific demethylase 4B-like isoform X1 K06709 258 2e-68	112571484 lysine-specific demethylase 5A-like isoform X1 K11446 263 9e-71	112573289 lysine-specific demethylase 4B-like isoform X1 K06709 530 2e-159	112570040 nucleic acid dioxygenase ALKBH1-like K10765 229 1e-66	NA	NA	112563134 lysine-specific demethylase 2A-like isoform X1 K10276 211 2e-55	NA	NA
				crg	Crassostrea gigas (Pacific oyster)	RefSeq	NA	NA	NA	NA	109619053 uncharacterized protein LOC109619053 70.1 3e-10	105338130 glutathione S-transferase theta-1 K00799 85.9 7e-17	105331429 uncharacterized protein LOC105331429 134 3e-29	105346267 lysine-specific histone demethylase 1A isoform X1 K11450 1095 0.0	NA	105328534 transketolase-like protein 2 isoform X1 K00615 143 8e-33	105321531 peroxisomal sarcosine oxidase K00306 174 7e-47	105328860 peroxisomal sarcosine oxidase K00306 374 1e-123	105317240 putative amine oxidase [copper-containing] K11182 159 9e-39	105322062 sorbitol dehydrogenase-like isoform X1 K00008 102 4e-21	105322062 sorbitol dehydrogenase-like isoform X1 K00008 105 1e-22	105344644 hydroxyacid-oxoacid transhydrogenase, mitochon... K11173 127 2e-29	105329009 selenium-binding protein 1 isoform X1 K17285 636 0.0	105331429 uncharacterized protein LOC105331429 498 1e-159	NA	NA	105331429 uncharacterized protein LOC105331429 538 2e-176	105331429 uncharacterized protein LOC105331429 246 2e-66	NA	105346814 uncharacterized protein LOC105346814 K06709 268 1e-71	105342266 lysine-specific demethylase 5A-like K11446 270 6e-73	105346814 uncharacterized protein LOC105346814 K06709 538 2e-161	105332133 nucleic acid dioxygenase ALKBH1 K10765 234 2e-69	NA	NA	105328660 lysine-specific demethylase 2A K10276 209 4e-55	NA	NA
				myi	Mizuhopecten yessoensis (Yesso scallop)	RefSeq	NA	NA	NA	NA	NA	110453794 glutathione S-transferase theta-1-like K00799 81.3 2e-15	110446282 pyruvate dehydrogenase phosphatase regulatory ... K17509 105 4e-20	110454266 lysine-specific histone demethylase 1A-like is... K11450 1070 0.0	NA	110453208 transketolase-like isoform X1 K00615 137 8e-31	110460728 peroxisomal sarcosine oxidase-like isoform X1 K00306 156 6e-40	110457683 peroxisomal sarcosine oxidase-like K00306 379 1e-125	110458341 putative amine oxidase [copper-containing] K11182 140 1e-31	110450739 sorbitol dehydrogenase-like isoform X1 K00008 93.6 2e-18	110463315 sorbitol dehydrogenase-like K00008 96.3 2e-19	110443496 hydroxyacid-oxoacid transhydrogenase, mitochon... K11173 127 4e-29	110458354 selenium-binding protein 1-A-like isoform X1 K17285 670 0.0	110446282 pyruvate dehydrogenase phosphatase regulatory ... K17509 454 2e-141	NA	NA	110446282 pyruvate dehydrogenase phosphatase regulatory ... K17509 462 1e-145	110446282 pyruvate dehydrogenase phosphatase regulatory ... K17509 276 4e-76	NA	110456629 uncharacterized protein LOC110456629 isoform X1 K06709 273 2e-73	110444845 lysine-specific demethylase 5C-like K11446 267 6e-77	110456629 uncharacterized protein LOC110456629 isoform X1 K06709 538 3e-162	110450493 nucleic acid dioxygenase ALKBH1-like K10765 253 3e-77	NA	NA	110463070 lysine-specific demethylase 2A-like K10276 207 2e-54	NA	NA
				obi	Octopus bimaculoides	RefSeq	NA	NA	NA	NA	NA	NA	106875297 pyruvate dehydrogenase phosphatase regulatory ... K17509 110 8e-22	106869849 lysine-specific histone demethylase 1A-like K11450 1122 0.0	NA	106868225 transketolase-like K00615 110 2e-22	106880683 peroxisomal sarcosine oxidase-like K00306 173 1e-46	106880683 peroxisomal sarcosine oxidase-like K00306 349 5e-114	106870602 putative amine oxidase [copper-containing] K11182 139 2e-31	106878309 sorbitol dehydrogenase-like K00008 94.0 2e-18	106878309 sorbitol dehydrogenase-like K00008 103 1e-21	106876888 hydroxyacid-oxoacid transhydrogenase, mitochon... K11173 77.8 2e-12	106878347 selenium-binding protein 1-B-like K17285 558 0.0	106875297 pyruvate dehydrogenase phosphatase regulatory ... K17509 416 2e-126	NA	NA	106875297 pyruvate dehydrogenase phosphatase regulatory ... K17509 446 6e-139	106875297 pyruvate dehydrogenase phosphatase regulatory ... K17509 260 1e-70	NA	106883456 probable lysine-specific demethylase 4B K06709 246 7e-71	106868491 lysine-specific demethylase 5A-like K11446 279 6e-77	106883456 probable lysine-specific demethylase 4B K06709 481 2e-157	106873474 DNA oxidative demethylase ALKBH1-like K10765 241 2e-72	NA	NA	106871161 lysine-specific demethylase 2A-like K10276 200 5e-52	NA	NA
	Brachiopodas			lak	Lingula anatina	RefSeq	NA	NA	NA	NA	NA	106172117 glutathione S-transferase theta-1 K00799 67.8 1e-10	106166448 dimethylglycine dehydrogenase, mitochondrial i... K00315 115 3e-23	106170923 lysine-specific histone demethylase 1A K11450 1087 0.0	NA	106169334 transketolase-like protein 2 K00615 139 2e-31	106181819 peroxisomal sarcosine oxidase isoform X1 K00306 148 3e-37	106181819 peroxisomal sarcosine oxidase isoform X1 K00306 382 1e-126	106170052 amiloride-sensitive amine oxidase [copper-cont... 140 2e-31	106156323 sorbitol dehydrogenase-like K00008 92.8 5e-18	106179884 sorbitol dehydrogenase K00008 111 1e-24	106152715 hydroxyacid-oxoacid transhydrogenase, mitochon... K11173 104 2e-21	106159132 selenium-binding protein 1-like isoform X1 K17285 668 0.0	106167453 sarcosine dehydrogenase, mitochondrial K00314 1208 0.0	NA	NA	106177724 pyruvate dehydrogenase phosphatase regulatory ... K17509 422 8e-130	106166448 dimethylglycine dehydrogenase, mitochondrial i... K00315 298 4e-84	NA	106150433 lysine-specific demethylase 4C-like isoform X1 K06709 266 4e-71	106176719 lysine-specific demethylase 5A-like isoform X1 K11446 276 7e-76	106150433 lysine-specific demethylase 4C-like isoform X1 K06709 540 9e-164	106174456 nucleic acid dioxygenase ALKBH1 K10765 245 1e-72	NA	NA	106162160 lysine-specific demethylase 2B K10276 191 1e-48	NA	NA
	Flatworms			smm	Schistosoma mansoni	RefSeq	NA	NA	NA	NA	NA	NA	Smp_128980 aminomethyltransferase K00605 80.9 3e-13	Smp_150560 putative lysine-specific histone demethylase 1 K11450 474 6e-148	NA	Smp_059790.1 transketolase K00615 88.6 3e-15	NA	NA	NA	NA	NA	NA	NA	NA	NA	NA	NA	NA	NA	Smp_132170 putative jumonji domain containing protein K06709 189 6e-47	Smp_156290 putative jumonji/arid domain-containing protein K11446 301 2e-83	Smp_132170 putative jumonji domain containing protein K06709 324 5e-91	Smp_041490 hypothetical protein K10765 116 3e-26	NA	NA	Smp_196270 putative phd/f-box containing protein 148 1e-35	NA	NA
				shx	Schistosoma haematobium	RefSeq	NA	NA	NA	NA	NA	NA	NA	MS3_02208 Lysine-specific histone demethylase 1A K11450 315 1e-88	NA	NA	NA	NA	NA	NA	NA	NA	NA	NA	NA	NA	NA	NA	NA	MS3_04542 Lysine-specific demethylase 5D K11446 126 1e-26	MS3_04542 Lysine-specific demethylase 5D K11446 290 7e-80	MS3_06933 Lysine-specific demethylase 5D K11446 140 2e-30	MS3_05221 Alkylated DNA repair protein alkB 1 K10765 95.9 5e-19	NA	NA	NA	NA	NA
				ovi	Opisthorchis viverrini	RefSeq	NA	NA	NA	NA	NA	NA	T265_11633 hypothetical protein K00605 98.6 9e-19	T265_01693 hypothetical protein K11450 318 1e-89	NA	T265_05363 hypothetical protein K00615 96.3 1e-17	NA	NA	T265_13327 hypothetical protein K11182 87.8 9e-15	NA	NA	NA	NA	NA	NA	NA	NA	T265_11633 hypothetical protein K00605 76.3 2e-11	NA	T265_00193 hypothetical protein K06709 238 6e-63	T265_05174 hypothetical protein K11446 251 1e-66	T265_00193 hypothetical protein K06709 347 6e-99	T265_14550 hypothetical protein K10765 99.8 2e-20	NA	NA	T265_13524 hypothetical protein K10276 69.3 5e-10	NA	NA
				egl	Echinococcus granulosus	RefSeq	NA	NA	NA	NA	NA	NA	NA	EGR_08887 Lysine-specific histone demethylase K11450 405 7e-120	NA	EGR_09975 Transketolase K00615 110 5e-22	NA	NA	EGR_03941 Amiloride-sensitive amine oxidase [copper-cont... K11182 76.3 3e-11	NA	NA	NA	NA	NA	NA	NA	NA	NA	NA	EGR_02504 putative lysine-specific demethylase K06709 219 1e-56	EGR_02898 Lysine-specific demethylase 5B K11446 206 5e-52	EGR_02504 putative lysine-specific demethylase K06709 331 1e-93	EGR_07282 Alkylated DNA repair protein AlkB K10765 105 2e-22	NA	NA	EGR_05641 Histone lysine demethylase PHF8 160 4e-39	NA	NA
	Cnidarians			nve	Nematostella vectensis (sea anemone)	RefSeq	NA	NA	NA	NA	NA	5500519 glutathione S-transferase theta-1 K00799 70.1 2e-11	5512014 dimethylglycine dehydrogenase, mitochondrial K00315 150 2e-34	5512813 lysine-specific histone demethylase 1A K11450 1025 0.0	5495730 3-methyl-2-oxobutanoate hydroxymethyltransferase K00606 187 3e-53	5517465 transketolase K00615 108 1e-21	5516117 peroxisomal sarcosine oxidase K00306 152 1e-38	5516117 peroxisomal sarcosine oxidase K00306 353 3e-115	5512395 amiloride-sensitive amine oxidase [copper-contai... K11182 141 6e-32	5503967 sorbitol dehydrogenase K00008 79.0 4e-13	NA	5520498 hydroxyacid-oxoacid transhydrogenase, mitochondr... K11173 126 4e-29	5512750 LOW QUALITY PROTEIN	5503178 sarcosine dehydrogenase, mitochondrial K00314 1224 0.0	NA	NA	5513349 pyruvate dehydrogenase phosphatase regulatory su... K17509 458 6e-144	5513349 pyruvate dehydrogenase phosphatase regulatory su... K17509 292 5e-82	NA	116614163 lysine-specific demethylase 4B-like K06709 268 9e-76	116614040 lysine-specific demethylase 5D-like K11446 263 4e-73	116614163 lysine-specific demethylase 4B-like K06709 472 3e-150	5515776 nucleic acid dioxygenase ALKBH1 K10765 216 1e-62	NA	NA	5512876 lysine-specific demethylase 2B isoform X4 K10276 203 4e-53	NA	NA
				epa	Exaiptasia pallida	RefSeq	NA	NA	NA	NA	NA	110248574 uncharacterized protein LOC110248574 K00799 77.8 4e-14	110231395 dimethylglycine dehydrogenase, mitochondrial-like K00315 141 1e-31	110237306 lysine-specific histone demethylase 1A-like K11450 489 3e-158	NA	110243014 transketolase-like K00615 129 2e-28	110252381 peroxisomal sarcosine oxidase-like K00306 142 4e-35	110252228 peroxisomal sarcosine oxidase-like K00306 318 3e-102	110247869 amiloride-sensitive amine oxidase [copper-cont... K11182 145 5e-33	110234608 sorbitol dehydrogenase-like K00008 88.6 1e-16	NA	110247393 hydroxyacid-oxoacid transhydrogenase, mitochon... K11173 118 3e-26	110237627 selenium-binding protein 1-like K17285 686 0.0	110254849 sarcosine dehydrogenase, mitochondrial-like is... K00314 1234 0.0	NA	NA	110254849 sarcosine dehydrogenase, mitochondrial-like is... K00314 386 2e-116	110254849 sarcosine dehydrogenase, mitochondrial-like is... K00314 294 2e-82	NA	110232595 lysine-specific demethylase 4A-like K06709 266 5e-73	110247338 lysine-specific demethylase 5A-like K11446 263 4e-71	110232595 lysine-specific demethylase 4A-like K06709 477 6e-149	110245736 nucleic acid dioxygenase ALKBH1-like K10765 259 2e-79	NA	NA	110241366 lysine-specific demethylase 2A-like K10276 213 1e-56	NA	NA
				adf	Acropora digitifera (stony coral)	RefSeq	NA	NA	NA	NA	NA	NA	NA	107335615 lysine-specific histone demethylase 1A-like K11450 1018 0.0	NA	107340169 transketolase-like K00615 142 9e-33	107353908 peroxisomal sarcosine oxidase-like K00306 150 6e-38	107353908 peroxisomal sarcosine oxidase-like K00306 350 3e-114	107352948 amiloride-sensitive amine oxidase [copper-cont... K11182 130 2e-28	NA	107355656 D-arabinitol dehydrogenase 1-like K17818 99.4 2e-20	107328715 hydroxyacid-oxoacid transhydrogenase, mitochon... K11173 73.9 3e-11	107339029 selenium-binding protein 1-like K17285 421 4e-142	107344630 sarcosine dehydrogenase, mitochondrial-like K00314 731 0.0	NA	NA	107357989 pyruvate dehydrogenase phosphatase regulatory ... K17509 295 1e-83	107344630 sarcosine dehydrogenase, mitochondrial-like K00314 179 4e-44	NA	107335219 lysine-specific demethylase 4B-like K06709 269 1e-74	107340938 lysine-specific demethylase 5A-like K11446 254 4e-68	107335219 lysine-specific demethylase 4B-like K06709 491 1e-154	107336019 DNA oxidative demethylase ALKBH1-like K10765 225 7e-66	107351011 1-aminocyclopropane-1-carboxylate oxidase-like 130 2e-31	107351011 1-aminocyclopropane-1-carboxylate oxidase-like 127 3e-30	107340963 lysine-specific demethylase 7A-like K11445 187 8e-48	NA	NA
				amil	Acropora millepora	RefSeq	NA	NA	NA	NA	NA	NA	114953801 dimethylglycine dehydrogenase, mitochondrial-... K00315 134 3e-29	114968998 lysine-specific histone demethylase 1A-like i... K11450 1022 0.0	NA	114962225 transketolase-like K00615 142 2e-32	114955969 peroxisomal sarcosine oxidase-like K00306 153 6e-39	114955969 peroxisomal sarcosine oxidase-like K00306 350 2e-114	114962028 amiloride-sensitive amine oxidase [copper-con... K11182 134 1e-29	114968753 sorbitol dehydrogenase-like isoform X1 K00008 78.6 5e-13	114963647 D-arabinitol dehydrogenase 1-like K17818 98.2 5e-20	114976473 hydroxyacid-oxoacid transhydrogenase, mitocho... K11173 121 3e-27	114962957 methanethiol oxidase-like isoform X1 K17285 703 0.0	114976066 sarcosine dehydrogenase, mitochondrial-like K00314 1249 0.0	NA	NA	114961464 pyruvate dehydrogenase phosphatase regulatory... K17509 421 4e-130	114976066 sarcosine dehydrogenase, mitochondrial-like K00314 289 1e-80	NA	114952836 lysine-specific demethylase 4B-like K06709 267 2e-73	114969044 lysine-specific demethylase 5C-like K11446 253 1e-67	114952836 lysine-specific demethylase 4B-like K06709 492 2e-154	114957272 nucleic acid dioxygenase ALKBH1-like K10765 221 4e-64	114948178 probable iron/ascorbate oxidoreductase DDB_G0... 127 2e-30	114948178 probable iron/ascorbate oxidoreductase DDB_G0... 128 1e-30	114952688 lysine-specific demethylase 2B-like isoform X1 K10276 200 4e-52	NA	NA
				pdam	Pocillopora damicornis (lace coral)	RefSeq	NA	NA	NA	NA	NA	NA	113682317 dimethylglycine dehydrogenase, mitochondrial-... K00315 134 3e-29	113675980 lysine-specific histone demethylase 1A-like i... K11450 1018 0.0	NA	113677222 transketolase-like K00615 97.8 3e-18	113684472 peroxisomal sarcosine oxidase-like K00306 158 9e-41	113684472 peroxisomal sarcosine oxidase-like K00306 336 1e-108	113677914 amiloride-sensitive amine oxidase [copper-con... K11182 146 1e-33	113668650 sorbitol dehydrogenase-like isoform X1 K00008 85.5 2e-15	113684290 D-arabinitol dehydrogenase 1-like K17818 96.3 2e-19	113679623 hydroxyacid-oxoacid transhydrogenase, mitocho... K11173 114 6e-25	113674610 methanethiol oxidase-like K17285 714 0.0	113668163 sarcosine dehydrogenase, mitochondrial-like K00314 1269 0.0	NA	NA	113665954 pyruvate dehydrogenase phosphatase regulatory... K17509 401 1e-122	113668163 sarcosine dehydrogenase, mitochondrial-like K00314 299 3e-84	NA	113674402 lysine-specific demethylase 4B-like K06709 258 2e-70	113683111 lysine-specific demethylase 5A-like K11446 261 3e-70	113674402 lysine-specific demethylase 4B-like K06709 490 1e-153	113671246 nucleic acid dioxygenase ALKBH1-like K10765 290 8e-92	113686006 probable iron/ascorbate oxidoreductase DDB_G0... 112 5e-25	NA	113676131 lysine-specific demethylase 2B-like K10276 193 6e-50	NA	NA
				spis	Stylophora pistillata	RefSeq	NA	NA	NA	NA	NA	NA	111324311 dimethylglycine dehydrogenase, mitochondrial-... K00315 129 1e-27	111342045 lysine-specific histone demethylase 1A-like K11450 1043 0.0	NA	111341215 transketolase-like 105 9e-22	111344693 peroxisomal sarcosine oxidase-like isoform X1 K00306 152 2e-38	111333016 peroxisomal sarcosine oxidase-like isoform X1 K00306 360 3e-118	111327159 amiloride-sensitive amine oxidase [copper-con... K11182 147 8e-34	111321701 uncharacterized protein LOC111321701 isoform X1 79.0 4e-13	111343964 D-arabinitol dehydrogenase 1-like isoform X1 K17818 94.0 1e-18	111342289 hydroxyacid-oxoacid transhydrogenase, mitocho... K11173 70.9 3e-10	111335948 selenium-binding protein 1-like isoform X1 K17285 713 0.0	111329248 sarcosine dehydrogenase, mitochondrial-like K00314 1236 0.0	NA	NA	111324311 dimethylglycine dehydrogenase, mitochondrial-... K00315 394 6e-120	111329248 sarcosine dehydrogenase, mitochondrial-like K00314 302 2e-85	NA	111325663 lysine-specific demethylase 4A-like isoform X1 K06709 254 4e-69	111339408 lysine-specific demethylase 5C-like K11446 259 1e-69	111325663 lysine-specific demethylase 4A-like isoform X1 K06709 489 4e-153	111340832 nucleic acid dioxygenase ALKBH1-like K10765 251 3e-77	111344219 probable iron/ascorbate oxidoreductase DDB_G0... 124 3e-29	111344219 probable iron/ascorbate oxidoreductase DDB_G0... 133 2e-32	111322098 lysine-specific demethylase 2B-like isoform X1 K10276 197 3e-51	NA	NA
				dgt	Dendronephthya gigantea (soft corals)	RefSeq	NA	NA	NA	NA	NA	NA	114533878 dimethylglycine dehydrogenase, mitochondrial-like K00315 112 3e-22	114533681 lysine-specific histone demethylase 1A-like is... K11450 980 0.0	NA	114530629 transketolase-like K00615 133 1e-29	114523574 peroxisomal sarcosine oxidase-like K00306 129 2e-30	114523574 peroxisomal sarcosine oxidase-like K00306 313 5e-100	114527068 amiloride-sensitive amine oxidase [copper-cont... K11182 127 3e-27	NA	114536256 sorbitol dehydrogenase-like K00008 95.5 5e-19	114528591 LOW QUALITY PROTEIN	114525254 methanethiol oxidase-like K17285 655 0.0	114530955 sarcosine dehydrogenase, mitochondrial-like K00314 1204 0.0	NA	NA	114517370 pyruvate dehydrogenase phosphatase regulatory ... K17509 407 4e-125	114530955 sarcosine dehydrogenase, mitochondrial-like K00314 294 2e-82	NA	114516485 probable lysine-specific demethylase 4B K06709 260 1e-75	114521659 lysine-specific demethylase 5A-like K11446 273 2e-74	114516485 probable lysine-specific demethylase 4B K06709 421 3e-134	114520303 nucleic acid dioxygenase ALKBH1-like isoform X1 K10765 265 5e-82	114538940 1-aminocyclopropane-1-carboxylate oxidase-like 113 2e-25	114538940 1-aminocyclopropane-1-carboxylate oxidase-like 112 6e-25	114520394 lysine-specific demethylase 2B-like K10276 204 9e-54	NA	NA
				hmg	Hydra vulgaris	RefSeq	NA	NA	NA	NA	NA	100204148 glutathione S-transferase T1-like K00799 86.3 4e-17	100209590 dimethylglycine dehydrogenase, mitochondrial-like K00315 119 2e-24	100202389 lysine-specific histone demethylase 1A-like 258 6e-76	NA	100211510 transketolase-like protein 2 K00615 147 3e-34	NA	NA	NA	100215837 sorbitol dehydrogenase-like K00008 81.3 6e-14	100215837 sorbitol dehydrogenase-like K00008 95.5 5e-19	100201794 hydroxyacid-oxoacid transhydrogenase, mitochon... K11173 122 1e-27	100214327 selenium-binding protein 1-like K17285 586 0.0	100197405 sarcosine dehydrogenase, mitochondrial-like K00314 1147 0.0	NA	NA	100197405 sarcosine dehydrogenase, mitochondrial-like K00314 396 2e-120	100197405 sarcosine dehydrogenase, mitochondrial-like K00314 276 2e-76	NA	100210028 lysine-specific demethylase 4A-like K06709 272 5e-75	100214586 kdm5a; lysine-specific demethylase 5A K11446 291 2e-80	100210028 lysine-specific demethylase 4A-like K06709 449 7e-138	100210027 alkylated DNA repair protein alkB homolog 1-like K10765 198 5e-56	NA	NA	100202527 lysine-specific demethylase 7B-like 179 1e-45	NA	NA
	Placozoans			tad	Trichoplax adhaerens	RefSeq	NA	NA	NA	NA	NA	TRIADDRAFT_59619 hypothetical protein K00799 110 2e-25	TRIADDRAFT_18436 hypothetical protein K00605 106 2e-21	TRIADDRAFT_34137 hypothetical protein K11450 865 0.0	NA	TRIADDRAFT_62822 hypothetical protein 183 1e-48	TRIADDRAFT_60336 hypothetical protein 74.3 2e-11	TRIADDRAFT_51225 hypothetical protein K00306 89.7 1e-16	NA	NA	NA	NA	TRIADDRAFT_19817 hypothetical protein K17285 679 0.0	TRIADDRAFT_53512 hypothetical protein K00314 1184 0.0	NA	NA	TRIADDRAFT_53512 hypothetical protein K00314 386 8e-116	TRIADDRAFT_53512 hypothetical protein K00314 285 7e-79	NA	TRIADDRAFT_27796 hypothetical protein K06709 245 2e-70	TRIADDRAFT_23466 hypothetical protein K11446 249 1e-66	TRIADDRAFT_27796 hypothetical protein K06709 454 5e-147	TRIADDRAFT_24904 hypothetical protein K10765 234 1e-70	NA	NA	TRIADDRAFT_49824 hypothetical protein K10276 186 1e-51	NA	NA
	Poriferans			aqu	Amphimedon queenslandica (sponge)	RefSeq	NA	NA	NA	NA	NA	100639318 uncharacterized protein LOC100639318 K00799 82.8 5e-15	105314690 uncharacterized protein LOC105314690 140 5e-33	100631436 lysine-specific histone demethylase 1A-like is... K11450 751 0.0	NA	100635725 transketolase-like protein 2 K00615 103 7e-20	100633392 uncharacterized protein LOC100633392 150 3e-36	100633392 uncharacterized protein LOC100633392 304 8e-90	NA	100635091 uncharacterized protein LOC100635091 80.5 1e-13	NA	100639220 hydroxyacid-oxoacid transhydrogenase, mitochon... K11173 110 2e-23	100642004 selenium-binding protein 1-like isoform X1 K17285 689 0.0	100632594 dimethylglycine dehydrogenase, mitochondrial-like K00315 338 6e-96	NA	NA	100632594 dimethylglycine dehydrogenase, mitochondrial-like K00315 347 8e-100	100632594 dimethylglycine dehydrogenase, mitochondrial-like K00315 250 1e-66	NA	100631846 lysine-specific demethylase 4D-like 153 1e-39	100639023 lysine-specific demethylase 5D-like K11446 280 6e-77	100631846 lysine-specific demethylase 4D-like 242 6e-71	100639358 DNA demethylase ALKBH1-like isoform X1 K10765 234 7e-69	NA	NA	100641804 lysine-specific demethylase 7B-like isoform X1 177 3e-45	NA	NA
Plants	Eudicots	Mustard family		ath	Arabidopsis thaliana (thale cress)	RefSeq	NA	AT5G52190 Sugar isomerase (SIS) family protein 76.6 3e-14	AT5G52190 Sugar isomerase (SIS) family protein 77.0 2e-14	NA	AT1G44446 CH1; Pheophorbide a oxygenase family protein w... K13600 76.6 2e-12	AT5G41210 GSTT1; glutathione S-transferase THETA 1 K00799 78.6 2e-14	AT1G11860 Glycine cleavage T-protein family K00605 102 5e-20	AT3G13682 LDL2; LSD1-like2 258 1e-70	AT3G61530 PANB2; Phosphoenolpyruvate carboxylase family ... K00606 726 0.0	AT2G45290 Transketolase K00615 484 1e-157	AT2G24580 FAD-dependent oxidoreductase family protein K00306 128 4e-30	AT2G24580 FAD-dependent oxidoreductase family protein K00306 228 9e-67	AT1G31710 Copper amine oxidase family protein K00276 726 0.0	AT5G51970 GroES-like zinc-binding alcohol dehydrogenase ... K00008 83.2 2e-14	AT5G51970 GroES-like zinc-binding alcohol dehydrogenase ... K00008 95.9 4e-19	NA	AT3G23800 SBP3; selenium-binding protein 3 K17285 603 0.0	AT1G11860 Glycine cleavage T-protein family K00605 92.0 1e-16	NA	AT1G09400 FMN-linked oxidoreductases superfamily protein K05894 79.3 7e-13	AT1G11860 Glycine cleavage T-protein family K00605 92.0 1e-16	AT1G11860 Glycine cleavage T-protein family K00605 83.6 8e-14	AT4G29890 choline monooxygenase, putative (CMO-like) K00499 77.8 1e-12	AT2G34880 MEE27; Transcription factor jumonji (jmj) fami... 157 1e-36	AT1G63490 transcription factor jumonji (jmjC) domain-con... K11446 247 4e-66	AT2G34880 MEE27; Transcription factor jumonji (jmj) fami... 153 5e-35	AT1G11780 oxidoreductase, 2OG-Fe(II) oxygenase family pr... K10765 132 8e-32	AT1G17020 SRG1; senescence-related gene 1 362 7e-120	AT1G17020 SRG1; senescence-related gene 1 377 8e-126	NA	AT4G29890 choline monooxygenase, putative (CMO-like) K00499 87.4 1e-15	AT3G14310 PME3; pectin methylesterase 3 K01051 466 9e-159
				aly	Arabidopsis lyrata (lyrate rockcress)	RefSeq	NA	9301974 uncharacterized protein LOC9301974 78.6 8e-15	9301974 uncharacterized protein LOC9301974 86.3 2e-17	NA	9327352 chlorophyllide a oxygenase, chloroplastic K13600 76.6 3e-12	9304679 glutathione S-transferase T1 K00799 79.0 2e-14	9325963 aminomethyltransferase, mitochondrial K00605 101 9e-20	9322516 lysine-specific histone demethylase 1 homolog 1 261 3e-71	9314456 3-methyl-2-oxobutanoate hydroxymethyltransferase... K00606 696 0.0	9314416 transketolase-1, chloroplastic K00615 491 2e-160	9316664 probable sarcosine oxidase K00306 132 3e-31	9316664 probable sarcosine oxidase K00306 226 5e-66	9327006 primary amine oxidase K00276 717 0.0	9300220 sorbitol dehydrogenase K00008 85.9 2e-15	9300220 sorbitol dehydrogenase K00008 99.8 2e-20	NA	9306410 selenium-binding protein 2 K17285 592 0.0	9325963 aminomethyltransferase, mitochondrial K00605 92.0 1e-16	NA	NA	9325963 aminomethyltransferase, mitochondrial K00605 91.7 1e-16	9325963 aminomethyltransferase, mitochondrial K00605 83.6 8e-14	9303455 choline monooxygenase, chloroplastic K00499 74.3 2e-11	9328527 putative lysine-specific demethylase JMJ16 isofo... 154 1e-35	9324019 lysine-specific demethylase 5D isoform X1 K11446 290 2e-80	9299460 lysine-specific demethylase JMJ706 153 6e-35	9325960 alpha-ketoglutarate-dependent dioxygenase alkB i... K10765 132 2e-31	110226377 protein SRG1-like 374 2e-124	110226377 protein SRG1-like 379 2e-126	NA	9303455 choline monooxygenase, chloroplastic K00499 90.9 7e-17	9321099 pectinesterase/pectinesterase inhibitor 3 K01051 460 1e-156
				crb	Capsella rubella	RefSeq	NA	17876877 uncharacterized protein LOC17876877 80.9 7e-16	17876877 uncharacterized protein LOC17876877 81.3 8e-16	NA	17900609 chlorophyllide a oxygenase, chloroplastic K13600 77.4 2e-12	17888558 glutathione S-transferase F10 K00799 79.3 9e-15	17898209 aminomethyltransferase, mitochondrial K00605 101 9e-20	17892268 lysine-specific histone demethylase 1 homolog 2 260 3e-71	17885563 3-methyl-2-oxobutanoate hydroxymethyltransferas... K00606 655 0.0	17885909 transketolase-1, chloroplastic K00615 487 1e-158	17890053 probable sarcosine oxidase K00306 136 9e-33	17890053 probable sarcosine oxidase K00306 223 5e-65	17898782 primary amine oxidase 2 K00276 725 0.0	17874643 sorbitol dehydrogenase K00008 85.1 4e-15	17874643 sorbitol dehydrogenase K00008 96.7 2e-19	NA	17878144 selenium-binding protein 1 K17285 594 0.0	17898209 aminomethyltransferase, mitochondrial K00605 92.4 1e-16	17893265 12-oxophytodienoate reductase 3 K05894 76.3 1e-11	17899168 putative 12-oxophytodienoate reductase-like pro... K05894 74.3 4e-11	17898209 aminomethyltransferase, mitochondrial K00605 92.8 6e-17	17898209 aminomethyltransferase, mitochondrial K00605 84.0 5e-14	17879326 choline monooxygenase, chloroplastic K00499 77.0 3e-12	17877425 probable lysine-specific demethylase JMJ14 149 7e-34	17894403 lysine-specific demethylase 5D K11446 281 2e-77	17876721 lysine-specific demethylase JMJ706 152 9e-35	17900271 alpha-ketoglutarate-dependent dioxygenase alkB K10765 134 2e-32	17897570 protein SRG1 369 1e-122	17897570 protein SRG1 388 5e-130	NA	17879326 choline monooxygenase, chloroplastic K00499 89.7 2e-16	17891875 pectinesterase/pectinesterase inhibitor 3 K01051 462 1e-157
				csat	Camelina sativa (false flax)	RefSeq	NA	104727207 uncharacterized protein LOC104727207 75.5 7e-14	104725729 uncharacterized protein LOC104725729 93.6 2e-20	NA	104742170 chlorophyllide a oxygenase, chloroplastic-like K13600 77.4 1e-12	104749788 glutathione S-transferase F10 K00799 84.7 1e-16	104755441 aminomethyltransferase, mitochondrial K00605 105 3e-21	104723492 lysine-specific histone demethylase 1 homolog... 269 1e-71	104788447 3-methyl-2-oxobutanoate hydroxymethyltransfer... K00606 671 0.0	104749257 transketolase-1, chloroplastic isoform X1 K00615 494 3e-161	104713909 probable sarcosine oxidase K00306 138 2e-33	104702980 probable sarcosine oxidase K00306 231 6e-68	104757532 primary amine oxidase K00276 725 0.0	104761203 sorbitol dehydrogenase K00008 87.0 7e-16	104725706 sorbitol dehydrogenase K00008 97.8 8e-20	NA	104766300 selenium-binding protein 3-like K17285 606 0.0	104755441 aminomethyltransferase, mitochondrial K00605 91.7 2e-16	104699268 12-oxophytodienoate reductase 3 K05894 73.9 6e-11	104755131 putative 12-oxophytodienoate reductase-like p... K05894 75.1 3e-11	104755441 aminomethyltransferase, mitochondrial K00605 94.0 3e-17	104755441 aminomethyltransferase, mitochondrial K00605 84.0 5e-14	104721871 choline monooxygenase, chloroplastic-like K00499 77.4 2e-12	104766840 putative lysine-specific demethylase JMJ16 is... 154 2e-35	104714705 lysine-specific demethylase 5B-like isoform X1 K11446 280 1e-76	104755045 putative lysine-specific demethylase JMJ16 153 9e-35	104755434 alpha-ketoglutarate-dependent dioxygenase alkB K10765 141 8e-35	104756025 protein SRG1 369 9e-123	104756025 protein SRG1 379 3e-126	NA	104717208 choline monooxygenase, chloroplastic-like K00499 92.8 2e-17	104779154 pectinesterase/pectinesterase inhibitor 3 K01051 468 1e-159
				eus	Eutrema salsugineum	RefSeq	NA	EUTSA_v10015742mg hypothetical protein 80.1 2e-15	EUTSA_v10015742mg hypothetical protein 84.7 5e-17	NA	EUTSA_v10000113mg hypothetical protein 73.6 3e-11	EUTSA_v10017227mg hypothetical protein K00799 79.7 8e-15	EUTSA_v10007781mg hypothetical protein K00605 99.0 5e-19	EUTSA_v10024204mg hypothetical protein 268 2e-71	EUTSA_v10001521mg hypothetical protein K00606 634 0.0	EUTSA_v10001334mg hypothetical protein K00615 449 2e-144	EUTSA_v10000150mg hypothetical protein K00306 134 7e-32	EUTSA_v10000150mg hypothetical protein K00306 236 5e-69	EUTSA_v10006982mg hypothetical protein K00276 719 0.0	EUTSA_v10013900mg hypothetical protein K00008 85.9 2e-15	EUTSA_v10013900mg hypothetical protein K00008 95.1 7e-19	NA	EUTSA_v10024991mg hypothetical protein K17285 599 0.0	EUTSA_v10007781mg hypothetical protein K00605 89.7 9e-16	NA	EUTSA_v10009775mg hypothetical protein K05894 73.6 6e-11	EUTSA_v10007781mg hypothetical protein K00605 91.3 2e-16	EUTSA_v10007781mg hypothetical protein K00605 84.7 3e-14	EUTSA_v10025251mg hypothetical protein K00499 72.0 1e-10	EUTSA_v10006592mg hypothetical protein 152 6e-35	EUTSA_v10023217mg hypothetical protein K11446 258 3e-69	EUTSA_v10000785mg hypothetical protein 151 2e-34	EUTSA_v10008060mg hypothetical protein K10765 135 7e-33	EUTSA_v10008010mg hypothetical protein 358 2e-118	EUTSA_v10008010mg hypothetical protein 368 3e-122	NA	EUTSA_v10025251mg hypothetical protein K00499 88.6 4e-16	EUTSA_v10020354mg hypothetical protein K01051 456 4e-155
				brp	Brassica rapa (field mustard)	RefSeq	NA	103857142 3-hexulose-6-phosphate isomerase 85.5 2e-17	103857142 3-hexulose-6-phosphate isomerase 88.6 2e-18	NA	103858361 protein TIC 55, chloroplastic 75.1 9e-12	103857342 glutathione S-transferase F10 K00799 78.2 3e-14	103836204 aminomethyltransferase, mitochondrial K00605 99.8 3e-19	103849514 lysine-specific histone demethylase 1 homolog ... 268 1e-71	103830302 3-methyl-2-oxobutanoate hydroxymethyltransfera... K00606 651 0.0	103862864 transketolase-1, chloroplastic K00615 494 2e-161	103864562 probable sarcosine oxidase K00306 132 2e-31	103864562 probable sarcosine oxidase K00306 239 3e-71	103833801 primary amine oxidase 2 isoform X1 K00276 732 0.0	103832662 sorbitol dehydrogenase K00008 89.4 1e-16	103832662 sorbitol dehydrogenase K00008 97.8 7e-20	NA	103833777 selenium-binding protein 1 isoform X2 K17285 602 0.0	103843220 aminomethyltransferase, mitochondrial K00605 91.3 2e-16	103860353 12-oxophytodienoate reductase 3 K05894 72.4 2e-10	103836339 putative 12-oxophytodienoate reductase-like pr... K05894 77.8 4e-12	103843220 aminomethyltransferase, mitochondrial K00605 91.3 2e-16	103836204 aminomethyltransferase, mitochondrial K00605 85.5 2e-14	NA	103871604 putative lysine-specific demethylase JMJ16 164 8e-39	103838273 lysine-specific demethylase 5B isoform X1 K11446 286 8e-79	103865362 lysine-specific demethylase JMJ15 159 8e-37	103843224 alpha-ketoglutarate-dependent dioxygenase alkB K10765 144 8e-36	103861543 protein SRG1 365 4e-121	103842815 protein SRG1 372 7e-124	NA	103861915 choline monooxygenase, chloroplastic K00499 83.2 3e-14	103842123 pectinesterase/pectinesterase inhibitor 3 K01051 465 2e-158
				bna	Brassica napus (rape)	RefSeq	NA	106387956 uncharacterized protein LOC106387956 85.5 3e-17	106387956 uncharacterized protein LOC106387956 89.0 2e-18	NA	106438399 protein TIC 55, chloroplastic 75.1 9e-12	106406578 glutathione S-transferase T1-like K00799 74.3 7e-13	106413869 aminomethyltransferase, mitochondrial K00605 100 2e-19	106360660 lysine-specific histone demethylase 1 homolog ... 269 8e-72	106353271 3-methyl-2-oxobutanoate hydroxymethyltransfera... K00606 651 0.0	106445048 transketolase-1, chloroplastic K00615 494 1e-161	106446673 probable sarcosine oxidase K00306 133 7e-32	106446673 probable sarcosine oxidase K00306 240 3e-71	106402089 primary amine oxidase 2-like K00276 733 0.0	106436842 sorbitol dehydrogenase K00008 89.0 1e-16	106347637 sorbitol dehydrogenase K00008 99.0 5e-20	NA	106394635 selenium-binding protein 1-like K17285 602 0.0	106435836 aminomethyltransferase, mitochondrial-like K00605 91.3 2e-16	106418331 12-oxophytodienoate reductase 3 K05894 73.6 8e-11	106360289 putative 12-oxophytodienoate reductase-like pr... K05894 77.0 7e-12	106413869 aminomethyltransferase, mitochondrial K00605 93.6 4e-17	106415220 aminomethyltransferase, mitochondrial-like K00605 86.3 1e-14	NA	106346320 putative lysine-specific demethylase JMJ16 164 2e-38	106390274 lysine-specific demethylase 5B-like isoform X3 K11446 287 2e-79	106448841 lysine-specific demethylase JMJ15-like 159 4e-37	106435818 alpha-ketoglutarate-dependent dioxygenase alkB... K10765 146 1e-36	106407528 protein SRG1-like 380 7e-127	106413928 protein SRG1 377 1e-125	NA	106441014 choline monooxygenase, chloroplastic-like K00499 80.5 2e-13	106393609 pectinesterase/pectinesterase inhibitor 3 K01051 464 5e-158
				boe	Brassica oleracea (wild cabbage)	RefSeq	NA	106328293 3-hexulose-6-phosphate isomerase 79.3 3e-15	106328293 3-hexulose-6-phosphate isomerase 86.3 1e-17	NA	106335512 protein TIC 55, chloroplastic 75.1 1e-11	106328484 glutathione S-transferase F10 K00799 77.0 6e-14	106309609 aminomethyltransferase, mitochondrial-like K00605 100 2e-19	106311733 lysine-specific histone demethylase 1 homolog 3 268 2e-71	106296854 3-methyl-2-oxobutanoate hydroxymethyltransfera... K00606 649 0.0	106341991 transketolase-1, chloroplastic K00615 492 1e-160	106337378 probable sarcosine oxidase K00306 135 2e-32	106337378 probable sarcosine oxidase K00306 239 7e-71	106302675 primary amine oxidase-like K00276 711 0.0	106318576 sorbitol dehydrogenase K00008 87.4 5e-16	106318576 sorbitol dehydrogenase K00008 99.0 3e-20	NA	106342255 selenium-binding protein 1-like K17285 599 0.0	106309609 aminomethyltransferase, mitochondrial-like K00605 90.1 6e-16	106334400 12-oxophytodienoate reductase 3 K05894 73.6 8e-11	106310658 LOW QUALITY PROTEIN	106309609 aminomethyltransferase, mitochondrial-like K00605 93.6 4e-17	106312228 aminomethyltransferase, mitochondrial K00605 85.1 2e-14	NA	106294560 putative lysine-specific demethylase JMJ16 163 3e-38	106318075 lysine-specific demethylase 5D isoform X1 K11446 286 4e-79	106339128 lysine-specific demethylase JMJ18-like 155 1e-36	106307532 alpha-ketoglutarate-dependent dioxygenase alkB K10765 144 5e-36	106301343 protein SRG1-like isoform X1 380 7e-127	106310197 protein SRG1 377 1e-125	NA	106304560 choline monooxygenase, chloroplastic K00499 75.9 8e-12	106294828 pectinesterase/pectinesterase inhibitor 3 K01051 461 8e-157
				rsz	Raphanus sativus (radish)	RefSeq	NA	108847916 uncharacterized protein LOC108847916 82.0 3e-16	108847916 uncharacterized protein LOC108847916 87.0 7e-18	NA	108848046 protein TIC 55, chloroplastic 73.9 2e-11	108847819 glutathione S-transferase F10 K00799 77.4 4e-14	108820625 aminomethyltransferase, mitochondrial-like K00605 100 2e-19	108822210 lysine-specific histone demethylase 1 homolog 3 269 5e-72	108817411 3-methyl-2-oxobutanoate hydroxymethyltransfera... K00606 659 0.0	108812301 transketolase-2, chloroplastic K00615 491 2e-160	108848921 probable sarcosine oxidase K00306 133 1e-31	108848921 probable sarcosine oxidase K00306 236 6e-70	108818786 primary amine oxidase-like K00276 726 0.0	108827776 sorbitol dehydrogenase K00008 87.4 6e-16	108827776 sorbitol dehydrogenase K00008 97.4 1e-19	NA	108822690 selenium-binding protein 1 K17285 593 0.0	108820625 aminomethyltransferase, mitochondrial-like K00605 89.7 8e-16	NA	108821013 putative 12-oxophytodienoate reductase-like pr... K05894 75.5 2e-11	108820625 aminomethyltransferase, mitochondrial-like K00605 93.2 4e-17	108829191 aminomethyltransferase, mitochondrial K00605 84.7 3e-14	NA	108850935 lysine-specific demethylase JMJ15-like 156 2e-36	108827565 lysine-specific demethylase 5C isoform X1 K11446 254 5e-68	108850935 lysine-specific demethylase JMJ15-like 159 6e-37	108829143 alpha-ketoglutarate-dependent dioxygenase alkB K10765 139 3e-34	108849374 protein SRG1-like 362 5e-120	108849374 protein SRG1-like 366 3e-121	NA	108852731 choline monooxygenase, chloroplastic K00499 76.6 4e-12	108862925 pectinesterase/pectinesterase inhibitor 3 K01051 471 8e-161
		Caper family		thj	Tarenaya hassleriana (spider flower)	RefSeq	NA	104811988 uncharacterized protein LOC104811988 78.2 8e-15	104811988 uncharacterized protein LOC104811988 84.3 6e-17	NA	104803608 protein TIC 55, chloroplastic isoform X1 75.9 5e-12	104826241 glutathione S-transferase F9-like K00799 73.9 8e-13	104809494 aminomethyltransferase, mitochondrial K00605 101 7e-20	104810351 lysine-specific histone demethylase 1 homolog 2 263 4e-72	104817317 3-methyl-2-oxobutanoate hydroxymethyltransfera... K00606 612 0.0	104815243 transketolase, chloroplastic-like K00615 479 2e-155	104819936 probable sarcosine oxidase K00306 132 3e-31	104819936 probable sarcosine oxidase K00306 225 1e-65	104808537 primary amine oxidase-like K00276 702 0.0	104811484 sorbitol dehydrogenase K00008 80.9 8e-14	NA	NA	104804791 selenium-binding protein 2-like isoform X1 K17285 617 0.0	104809494 aminomethyltransferase, mitochondrial K00605 95.9 8e-18	104808887 12-oxophytodienoate reductase 3-like K05894 83.2 7e-14	104808887 12-oxophytodienoate reductase 3-like K05894 75.5 3e-11	104809494 aminomethyltransferase, mitochondrial K00605 97.1 3e-18	104809494 aminomethyltransferase, mitochondrial K00605 84.7 3e-14	NA	104798578 lysine-specific demethylase JMJ18-like 163 2e-38	104818027 lysine-specific demethylase 5C isoform X1 K11446 291 2e-80	104798578 lysine-specific demethylase JMJ18-like 155 8e-36	104807130 alpha-ketoglutarate-dependent dioxygenase alkB K10765 131 3e-31	104813989 protein SRG1-like 355 6e-117	104813989 protein SRG1-like 360 1e-118	NA	104814643 choline monooxygenase, chloroplastic isoform X1 K00499 74.7 2e-11	104810396 pectinesterase/pectinesterase inhibitor 3-like K01051 474 2e-162
		Papaya family		cpap	Carica papaya (papaya)	RefSeq	NA	110810333 uncharacterized protein LOC110810333 72.0 1e-12	110810333 uncharacterized protein LOC110810333 77.4 2e-14	NA	110813502 LOW QUALITY PROTEIN	NA	110808051 aminomethyltransferase, mitochondrial K00605 94.0 6e-18	110812303 lysine-specific histone demethylase 1 homolog 2 259 6e-71	110820918 3-methyl-2-oxobutanoate hydroxymethyltransfer... K00606 472 8e-164	110819438 transketolase, chloroplastic K00615 479 2e-155	110818593 probable sarcosine oxidase K00306 128 5e-30	110818593 probable sarcosine oxidase K00306 243 1e-72	110814056 LOW QUALITY PROTEIN	110822966 sorbitol dehydrogenase K00008 85.9 2e-15	110822966 sorbitol dehydrogenase K00008 97.8 7e-20	NA	110807928 selenium-binding protein 1-like K17285 611 0.0	NA	NA	NA	110808051 aminomethyltransferase, mitochondrial K00605 75.9 5e-12	110808051 aminomethyltransferase, mitochondrial K00605 70.1 3e-10	NA	110815969 lysine-specific demethylase JMJ706-like 139 3e-31	110806908 probable lysine-specific demethylase JMJ14 180 1e-44	110811391 LOW QUALITY PROTEIN	110815946 alpha-ketoglutarate-dependent dioxygenase alkB K10765 127 6e-30	110825371 protein SRG1-like 357 4e-118	110825371 protein SRG1-like 352 5e-116	NA	110809807 choline monooxygenase, chloroplastic K00499 94.4 5e-18	110818405 pectinesterase-like K01051 472 2e-161
		Rue family		cit	Citrus sinensis (Valencia orange)	RefSeq	NA	102627506 uncharacterized protein LOC102627506 75.9 5e-14	102627506 uncharacterized protein LOC102627506 88.2 3e-18	NA	102614849 protein TIC 55, chloroplastic 77.8 1e-12	102615141 glutathione S-transferase T1-like K00799 79.0 2e-14	102624724 aminomethyltransferase, mitochondrial K00605 110 1e-22	102631397 lysine-specific histone demethylase 1 homolog 2 261 1e-71	102622815 3-methyl-2-oxobutanoate hydroxymethyltransfera... K00606 598 0.0	102622121 transketolase, chloroplastic K00615 490 8e-160	102622287 probable sarcosine oxidase K00306 148 6e-37	102628656 probable sarcosine oxidase K00306 238 1e-70	102611727 primary amine oxidase-like K00276 770 0.0	102614781 L-idonate 5-dehydrogenase-like isoform X1 K00008 92.0 1e-17	102614781 L-idonate 5-dehydrogenase-like isoform X1 K00008 101 4e-21	NA	102613825 selenium-binding protein 3 K17285 608 0.0	102624724 aminomethyltransferase, mitochondrial K00605 89.0 1e-15	102631049 12-oxophytodienoate reductase 3 K05894 73.9 7e-11	102631049 12-oxophytodienoate reductase 3 K05894 74.7 4e-11	102624724 aminomethyltransferase, mitochondrial K00605 99.0 6e-19	102624724 aminomethyltransferase, mitochondrial K00605 98.2 1e-18	NA	102609905 putative lysine-specific demethylase JMJ16 155 6e-36	102617380 lysine-specific demethylase 5B isoform X1 K11446 288 4e-79	102607598 probable lysine-specific demethylase JMJ14 154 4e-35	102609025 alpha-ketoglutarate-dependent dioxygenase alkB K10765 136 5e-33	102630196 protein SRG1-like 395 8e-133	102615418 protein SRG1-like 396 3e-133	NA	102612047 choline monooxygenase, chloroplastic K00499 102 4e-21	102578056 PECS-1.1; pectinesterase 1 precursor K01051 488 1e-167
				cic	Citrus clementina (mandarin orange)	RefSeq	NA	CICLE_v10007013mg hypothetical protein 75.9 5e-14	CICLE_v10007013mg hypothetical protein 88.2 3e-18	NA	CICLE_v10007965mg hypothetical protein 77.4 1e-12	CICLE_v10021879mg hypothetical protein K00799 79.0 2e-14	CICLE_v10015433mg hypothetical protein K00605 110 1e-22	CICLE_v10007556mg hypothetical protein 263 4e-72	CICLE_v10020577mg hypothetical protein K00606 598 0.0	CICLE_v10018991mg hypothetical protein K00615 490 8e-160	CICLE_v10008459mg hypothetical protein K00306 147 6e-37	CICLE_v10008463mg hypothetical protein K00306 238 1e-70	CICLE_v10006554mg hypothetical protein K00276 769 0.0	NA	NA	NA	CICLE_v10004848mg hypothetical protein K17285 604 0.0	CICLE_v10015433mg hypothetical protein K00605 88.2 2e-15	NA	NA	CICLE_v10015433mg hypothetical protein K00605 99.0 5e-19	CICLE_v10015433mg hypothetical protein K00605 98.6 8e-19	NA	CICLE_v10018536mg hypothetical protein 153 5e-35	CICLE_v10018462mg hypothetical protein K11446 254 9e-68	CICLE_v10014116mg hypothetical protein 155 2e-35	CICLE_v10031911mg hypothetical protein K10765 135 1e-32	CICLE_v10005281mg hypothetical protein 394 2e-132	CICLE_v10020838mg hypothetical protein 398 6e-134	NA	CICLE_v10008481mg hypothetical protein K00499 106 2e-22	CICLE_v10025238mg hypothetical protein K01051 488 1e-167
		Mallow family		tcc	Theobroma cacao (cacao)	RefSeq	NA	18605539 3-hexulose-6-phosphate isomerase 71.6 1e-12	18605539 3-hexulose-6-phosphate isomerase 75.9 6e-14	NA	18587685 protein TIC 55, chloroplastic 75.1 8e-12	18606508 glutathione S-transferase T1 K00799 73.2 2e-12	18597179 aminomethyltransferase, mitochondrial K00605 105 3e-21	18591495 lysine-specific histone demethylase 1 homolog 3 311 1e-85	18614072 3-methyl-2-oxobutanoate hydroxymethyltransferas... K00606 570 0.0	18614321 transketolase, chloroplastic K00615 467 5e-151	18587639 probable sarcosine oxidase K00306 138 2e-33	18587639 probable sarcosine oxidase K00306 244 8e-73	18602968 primary amine oxidase K00276 806 0.0	18605483 L-idonate 5-dehydrogenase K00008 93.2 4e-18	18605484 sorbitol dehydrogenase K00008 101 3e-21	NA	18602629 selenium-binding protein 1 K17285 616 0.0	18597179 aminomethyltransferase, mitochondrial K00605 91.7 2e-16	18588297 12-oxophytodienoate reductase 3 K05894 75.1 3e-11	18595445 putative 12-oxophytodienoate reductase 11 K05894 82.0 2e-13	18597179 aminomethyltransferase, mitochondrial K00605 90.5 4e-16	18597179 aminomethyltransferase, mitochondrial K00605 87.0 5e-15	18602728 choline monooxygenase, chloroplastic K00499 81.3 1e-13	18600073 putative lysine-specific demethylase JMJ16 144 5e-32	18606515 lysine-specific demethylase 5D K11446 293 7e-81	18606813 lysine-specific demethylase JMJ706 155 2e-35	18609001 alpha-ketoglutarate-dependent dioxygenase alkB K10765 135 1e-32	18596579 protein SRG1 400 7e-135	18596579 protein SRG1 404 5e-136	NA	18602728 choline monooxygenase, chloroplastic K00499 96.3 7e-19	18596314 PME; pectinesterase K01051 483 8e-166
				gra	Gossypium raimondii	RefSeq	NA	105765557 uncharacterized LOC105765557 73.6 3e-13	105765557 uncharacterized LOC105765557 80.9 1e-15	NA	105768929 protein TIC 55, chloroplastic 78.6 6e-13	105801917 glutathione S-transferase T1-like K00799 75.5 3e-13	105772643 aminomethyltransferase, mitochondrial K00605 106 2e-21	105779664 lysine-specific histone demethylase 1 homolog ... 270 5e-72	105790344 3-methyl-2-oxobutanoate hydroxymethyltransfera... K00606 560 0.0	105802590 transketolase, chloroplastic-like K00615 479 2e-155	105773229 probable sarcosine oxidase K00306 139 7e-34	105773229 probable sarcosine oxidase K00306 231 8e-68	105796639 primary amine oxidase-like K00276 767 0.0	105765579 sorbitol dehydrogenase-like K00008 87.4 5e-16	105765579 sorbitol dehydrogenase-like K00008 103 1e-21	NA	105777549 selenium-binding protein 1-like K17285 608 0.0	105768583 aminomethyltransferase, mitochondrial K00605 102 4e-20	105772978 12-oxophytodienoate reductase 3 K05894 82.0 2e-13	105769044 12-oxophytodienoate reductase 2-like K05894 73.9 6e-11	105768583 aminomethyltransferase, mitochondrial K00605 92.4 7e-17	105772643 aminomethyltransferase, mitochondrial K00605 94.7 2e-17	NA	105784449 putative lysine-specific demethylase JMJ16 161 1e-37	105792217 lysine-specific demethylase 5B-B K11446 291 3e-80	105776240 lysine-specific demethylase JMJ18-like 156 1e-35	105779880 alpha-ketoglutarate-dependent dioxygenase alkB K10765 137 3e-33	105774321 protein SRG1-like 387 1e-129	105774321 protein SRG1-like 390 2e-130	NA	105779921 choline monooxygenase, chloroplastic K00499 84.7 1e-14	105769342 pectinesterase-like K01051 490 2e-168
				ghi	Gossypium hirsutum (upland cotton)	RefSeq	NA	107936852 3-hexulose-6-phosphate isomerase-like 74.3 2e-13	107947302 3-hexulose-6-phosphate isomerase-like 84.0 9e-17	NA	107906810 protein TIC 55, chloroplastic-like isoform X1 78.6 7e-13	107904488 glutathione S-transferase T1-like K00799 75.1 4e-13	107962001 aminomethyltransferase, mitochondrial K00605 109 3e-22	107910719 lysine-specific histone demethylase 1 homolog ... 275 1e-73	107930502 3-methyl-2-oxobutanoate hydroxymethyltransfera... K00606 557 0.0	107911586 transketolase, chloroplastic-like K00615 478 6e-155	107962338 probable sarcosine oxidase K00306 142 4e-35	107962338 probable sarcosine oxidase K00306 233 9e-69	107927763 primary amine oxidase-like K00276 778 0.0	107947282 sorbitol dehydrogenase-like K00008 87.8 4e-16	107947282 sorbitol dehydrogenase-like K00008 103 1e-21	NA	107915104 selenium-binding protein 1-like K17285 609 0.0	107905916 aminomethyltransferase, mitochondrial-like K00605 102 4e-20	107958786 12-oxophytodienoate reductase 3-like K05894 81.3 3e-13	107958470 putative 12-oxophytodienoate reductase 11 K05894 78.6 2e-12	107962001 aminomethyltransferase, mitochondrial K00605 94.4 2e-17	107962001 aminomethyltransferase, mitochondrial K00605 95.9 7e-18	107944021 anthranilate 1,2-dioxygenase large subunit-like 98.6 2e-19	107922325 putative lysine-specific demethylase JMJ16 160 2e-37	107936696 lysine-specific demethylase 5D-like isoform X1 K11446 294 4e-81	107925176 lysine-specific demethylase JMJ18-like 155 1e-35	107898622 alpha-ketoglutarate-dependent dioxygenase alkB... K10765 139 4e-34	107962565 protein SRG1-like 395 1e-132	107962565 protein SRG1-like 397 4e-133	NA	107944021 anthranilate 1,2-dioxygenase large subunit-like 113 8e-25	107902709 pectinesterase-like K01051 477 2e-163
				gab	Gossypium arboreum	RefSeq	NA	108476901 3-hexulose-6-phosphate isomerase 73.6 3e-13	108476901 3-hexulose-6-phosphate isomerase 79.0 5e-15	NA	108473602 protein TIC 55, chloroplastic 78.6 7e-13	108454054 glutathione S-transferase T1-like K00799 76.3 2e-13	108486533 aminomethyltransferase, mitochondrial K00605 108 3e-22	108460418 lysine-specific histone demethylase 1 homolog ... 272 1e-72	108468096 3-methyl-2-oxobutanoate hydroxymethyltransfera... K00606 555 0.0	108460516 transketolase, chloroplastic-like K00615 480 4e-156	108486417 probable sarcosine oxidase K00306 142 9e-35	108486417 probable sarcosine oxidase K00306 232 3e-68	108474368 primary amine oxidase-like isoform X1 K00276 751 0.0	108479470 sorbitol dehydrogenase-like K00008 89.0 2e-16	108479470 sorbitol dehydrogenase-like K00008 103 1e-21	NA	108487010 selenium-binding protein 1-like K17285 610 0.0	108486533 aminomethyltransferase, mitochondrial K00605 100 3e-19	108484398 12-oxophytodienoate reductase 3-like K05894 81.6 2e-13	108452044 12-oxophytodienoate reductase 2-like K05894 75.9 1e-11	108486533 aminomethyltransferase, mitochondrial K00605 94.4 2e-17	108486533 aminomethyltransferase, mitochondrial K00605 94.7 1e-17	NA	108473518 putative lysine-specific demethylase JMJ16 157 3e-36	108469525 lysine-specific demethylase 5B isoform X1 K11446 291 4e-80	108489063 lysine-specific demethylase JMJ18-like isoform X1 156 1e-35	108458457 alpha-ketoglutarate-dependent dioxygenase alkB... K10765 136 4e-33	108487825 protein SRG1-like 393 4e-132	108487825 protein SRG1-like 394 2e-132	NA	108457846 choline monooxygenase, chloroplastic isoform X1 K00499 90.9 8e-17	108488833 pectinesterase K01051 444 2e-150
				dzi	Durio zibethinus (durian)	RefSeq	NA	111289393 uncharacterized protein LOC111289393 74.3 2e-13	111289393 uncharacterized protein LOC111289393 80.9 1e-15	NA	111299426 protein TIC 55, chloroplastic 77.8 1e-12	111306418 glutathione S-transferase T1-like K00799 68.9 6e-11	111281312 aminomethyltransferase, mitochondrial K00605 107 1e-21	111305766 lysine-specific histone demethylase 1 homolog ... 328 2e-91	111288591 3-methyl-2-oxobutanoate hydroxymethyltransfera... K00606 580 0.0	111313781 transketolase, chloroplastic K00615 470 4e-152	111284535 probable sarcosine oxidase K00306 135 2e-32	111299445 LOW QUALITY PROTEIN	111279722 primary amine oxidase-like K00276 773 0.0	111291228 sorbitol dehydrogenase isoform X1 K00008 92.8 7e-18	111291228 sorbitol dehydrogenase isoform X1 K00008 98.6 5e-20	NA	111279860 selenium-binding protein 1-like K17285 612 0.0	111281312 aminomethyltransferase, mitochondrial K00605 96.3 6e-18	111285821 12-oxophytodienoate reductase 3-like K05894 80.5 5e-13	111289671 putative 12-oxophytodienoate reductase 11 isof... K05894 84.7 3e-14	111281312 aminomethyltransferase, mitochondrial K00605 92.8 6e-17	111281312 aminomethyltransferase, mitochondrial K00605 92.8 6e-17	111301775 choline monooxygenase, chloroplastic isoform X1 K00499 72.4 1e-10	111277123 putative lysine-specific demethylase JMJ16 iso... 164 1e-38	111277986 lysine-specific demethylase 5B isoform X1 K11446 288 2e-79	111304571 lysine-specific demethylase JMJ706-like 152 9e-35	111282465 alpha-ketoglutarate-dependent dioxygenase alkB K10765 125 2e-29	111274918 protein SRG1-like 399 2e-134	111274918 protein SRG1-like 400 1e-134	NA	111301775 choline monooxygenase, chloroplastic isoform X1 K00499 102 4e-21	111274750 pectinesterase-like K01051 497 3e-171
		Myrtle family		egr	Eucalyptus grandis (rose gum)	RefSeq	NA	NA	104448975 uncharacterized protein LOC104448975 67.0 7e-11	NA	104438402 protein TIC 55, chloroplastic 77.8 1e-12	104441761 glutathione S-transferase T1 K00799 83.6 4e-16	104431073 aminomethyltransferase, mitochondrial K00605 115 2e-24	104448408 lysine-specific histone demethylase 1 homolog 2 257 4e-70	104432329 3-methyl-2-oxobutanoate hydroxymethyltransfera... K00606 559 0.0	104442252 transketolase, chloroplastic K00615 475 8e-154	104438385 probable sarcosine oxidase K00306 147 9e-37	104438386 probable sarcosine oxidase K00306 242 2e-72	104414846 primary amine oxidase K00276 784 0.0	104424382 sorbitol dehydrogenase K00008 93.2 5e-18	NA	NA	104414261 selenium-binding protein 1 K17285 607 0.0	104431073 aminomethyltransferase, mitochondrial K00605 89.4 1e-15	104438140 12-oxophytodienoate reductase 3-like isoform X1 K05894 75.5 2e-11	NA	104431073 aminomethyltransferase, mitochondrial K00605 97.1 3e-18	104431073 aminomethyltransferase, mitochondrial K00605 90.1 5e-16	104435907 choline monooxygenase, chloroplastic isoform X1 K00499 73.6 4e-11	104441241 lysine-specific demethylase JMJ18 151 1e-34	104441751 lysine-specific demethylase rbr-2 isoform X1 K11446 255 4e-68	104441241 lysine-specific demethylase JMJ18 157 5e-36	104415682 alpha-ketoglutarate-dependent dioxygenase alkB K10765 147 3e-37	104445094 protein SRG1 425 2e-144	104445082 protein SRG1 410 7e-139	NA	104435907 choline monooxygenase, chloroplastic isoform X1 K00499 99.8 7e-20	104419527 pectinesterase-like K01051 456 5e-155
		Pea family		gmx	Glycine max (soybean)	RefSeq	NA	100792301 uncharacterized protein LOC100792301 73.2 4e-13	100787756 uncharacterized protein LOC100787756 74.7 1e-13	NA	100818625 protein TIC 55, chloroplastic 80.1 2e-13	547979 GSTT1; glutathione S-transferase GST 23 K00799 76.6 1e-13	100778188 aminomethyltransferase, mitochondrial K00605 111 6e-23	100791869 lysine-specific histone demethylase 1 homolog ... 268 3e-71	100808841 LOW QUALITY PROTEIN	100805786 transketolase, chloroplastic K00615 470 3e-152	100789864 probable sarcosine oxidase K00306 137 3e-33	100789864 probable sarcosine oxidase K00306 228 8e-67	548000 DAO; copper amino oxidase precursor K00276 1151 0.0	100791559 uncharacterized protein LOC100791559 K00008 89.7 8e-17	100802431 uncharacterized protein LOC100802431 isoform X1 104 7e-22	NA	100794235 selenium-binding protein 1 K17285 612 0.0	100800509 aminomethyltransferase, mitochondrial K00605 99.4 6e-19	100801998 12-oxophytodienoate reductase 3 K05894 87.4 2e-15	100801998 12-oxophytodienoate reductase 3 K05894 75.5 2e-11	100800509 aminomethyltransferase, mitochondrial K00605 94.4 2e-17	100800509 aminomethyltransferase, mitochondrial K00605 93.2 5e-17	NA	100800271 putative lysine-specific demethylase JMJ16 iso... 162 4e-38	100789512 lysine-specific demethylase 5A K11446 286 1e-78	100798611 lysine-specific demethylase JMJ706 isoform X1 155 1e-35	100811774 alpha-ketoglutarate-dependent dioxygenase alkB K10765 138 1e-33	100777788 protein SRG1 399 2e-134	100777788 protein SRG1 402 2e-135	NA	100785909 choline monooxygenase, chloroplastic isoform X3 K00499 103 2e-21	100777646 pectinesterase-like K01051 451 6e-153
				gsj	Glycine soja (wild soybean)	RefSeq	NA	114372440 uncharacterized protein LOC114372440 73.2 4e-13	114402318 uncharacterized protein LOC114402318 74.7 1e-13	NA	114414902 protein TIC 55, chloroplastic-like 80.5 2e-13	114413367 glutathione S-transferase T1-like K00799 76.6 1e-13	114420185 aminomethyltransferase, mitochondrial K00605 111 6e-23	114384991 lysine-specific histone demethylase 1 homolog ... 268 3e-71	114418372 3-methyl-2-oxobutanoate hydroxymethyltransfera... K00606 548 0.0	114402431 transketolase, chloroplastic K00615 470 3e-152	114409050 probable sarcosine oxidase K00306 139 5e-34	114409050 probable sarcosine oxidase K00306 227 9e-67	114394257 primary amine oxidase-like K00276 1151 0.0	114368601 sorbitol dehydrogenase-like K00008 89.7 8e-17	114413279 uncharacterized protein LOC114413279 isoform X1 104 7e-22	NA	114395906 selenium-binding protein 1-like K17285 612 0.0	114367918 aminomethyltransferase, mitochondrial-like K00605 100 2e-19	114392837 12-oxophytodienoate reductase 3-like K05894 87.4 2e-15	114392837 12-oxophytodienoate reductase 3-like K05894 75.5 2e-11	114388631 aminomethyltransferase, mitochondrial-like K00605 94.4 2e-17	114388631 aminomethyltransferase, mitochondrial-like K00605 93.2 5e-17	NA	114402888 putative lysine-specific demethylase JMJ16 iso... 162 4e-38	114376769 lysine-specific demethylase 5A-like K11446 286 1e-78	114368973 lysine-specific demethylase JMJ706-like isofor... 155 1e-35	114395440 alpha-ketoglutarate-dependent dioxygenase alkB... K10765 138 1e-33	114378231 protein SRG1-like 400 9e-135	114379534 protein SRG1-like 402 2e-135	NA	114393718 choline monooxygenase, chloroplastic isoform X1 K00499 96.3 9e-19	114418225 pectinesterase-like K01051 451 6e-153
				pvu	Phaseolus vulgaris (common bean)	RefSeq	NA	PHAVU_007G068100g hypothetical protein 76.6 3e-14	PHAVU_007G068100g hypothetical protein 79.7 3e-15	NA	PHAVU_009G086000g hypothetical protein 79.7 2e-13	PHAVU_002G288600g hypothetical protein K00799 82.8 8e-16	PHAVU_003G080400g hypothetical protein K00605 114 8e-24	PHAVU_007G246500g hypothetical protein 259 5e-70	PHAVU_010G104900g hypothetical protein K00606 541 0.0	PHAVU_007G006600g hypothetical protein K00615 478 3e-155	PHAVU_009G102000g hypothetical protein K00306 143 2e-35	PHAVU_009G102000g hypothetical protein K00306 239 5e-71	PHAVU_003G106200g hypothetical protein K00276 938 0.0	PHAVU_002G277900g hypothetical protein 84.3 1e-14	PHAVU_002G277900g hypothetical protein 100 2e-20	NA	PHAVU_001G265900g hypothetical protein K17285 618 0.0	PHAVU_006G148700g hypothetical protein K00605 99.0 8e-19	PHAVU_003G131500g hypothetical protein K05894 80.1 7e-13	NA	PHAVU_006G148700g hypothetical protein K00605 94.4 2e-17	PHAVU_006G148700g hypothetical protein K00605 95.1 1e-17	NA	PHAVU_007G117400g hypothetical protein 164 2e-38	PHAVU_002G157500g hypothetical protein K11446 286 1e-78	PHAVU_002G251900g hypothetical protein 155 3e-35	PHAVU_001G262100g hypothetical protein K10765 130 8e-31	PHAVU_005G075400g hypothetical protein 389 2e-130	PHAVU_005G075400g hypothetical protein 400 8e-135	NA	PHAVU_003G1401001 hypothetical protein K00499 84.3 3e-15	PHAVU_009G261700g hypothetical protein K01051 464 2e-158
				vra	Vigna radiata (mung bean)	RefSeq	NA	106769618 uncharacterized protein LOC106769618 75.5 6e-14	106769618 uncharacterized protein LOC106769618 77.0 2e-14	NA	106762803 protein TIC 55, chloroplastic 78.2 9e-13	106767153 glutathione S-transferase T1 K00799 80.1 8e-15	106768881 aminomethyltransferase, mitochondrial K00605 114 6e-24	106772140 protein FLOWERING LOCUS D isoform X1 262 4e-71	106773174 3-methyl-2-oxobutanoate hydroxymethyltransfera... K00606 545 0.0	106772090 transketolase, chloroplastic K00615 471 1e-152	106759764 probable sarcosine oxidase K00306 135 8e-33	106759764 probable sarcosine oxidase K00306 228 4e-67	106753402 primary amine oxidase K00276 977 0.0	106765749 uncharacterized protein LOC106765749 82.0 7e-14	106765749 uncharacterized protein LOC106765749 99.4 5e-20	NA	106778312 selenium-binding protein 1 K17285 621 0.0	106768881 aminomethyltransferase, mitochondrial K00605 95.5 1e-17	106766957 12-oxophytodienoate reductase 3 K05894 82.4 9e-14	106766957 12-oxophytodienoate reductase 3 K05894 77.4 5e-12	106768881 aminomethyltransferase, mitochondrial K00605 93.6 4e-17	106768881 aminomethyltransferase, mitochondrial K00605 92.8 6e-17	NA	106772129 putative lysine-specific demethylase JMJ16 164 1e-38	106777566 lysine-specific demethylase rbr-2 K11446 282 4e-77	106777537 lysine-specific demethylase JMJ706 152 2e-34	106755433 alpha-ketoglutarate-dependent dioxygenase alkB K10765 127 5e-30	106763909 protein SRG1 isoform X1 392 1e-131	106763909 protein SRG1 isoform X1 402 2e-135	NA	106768131 choline monooxygenase, chloroplastic isoform X1 K00499 102 4e-21	106760143 pectinesterase K01051 472 2e-161
				var	Vigna angularis (adzuki bean)	RefSeq	NA	108326551 3-hexulose-6-phosphate isomerase 71.6 2e-12	108326551 3-hexulose-6-phosphate isomerase 71.6 2e-12	NA	108331598 protein TIC 55, chloroplastic 76.6 3e-12	108346224 glutathione S-transferase T1-like K00799 76.3 2e-13	108321459 aminomethyltransferase, mitochondrial K00605 114 8e-24	108326228 protein FLOWERING LOCUS D 261 5e-71	108346278 3-methyl-2-oxobutanoate hydroxymethyltransfera... K00606 543 0.0	108335830 transketolase, chloroplastic K00615 472 4e-153	108330851 probable sarcosine oxidase K00306 149 2e-37	108330851 probable sarcosine oxidase K00306 231 3e-68	108334725 primary amine oxidase-like K00276 978 0.0	108344681 sorbitol dehydrogenase K00008 84.3 6e-15	108331103 alcohol dehydrogenase 100 2e-20	NA	108319061 selenium-binding protein 1 K17285 621 0.0	108321459 aminomethyltransferase, mitochondrial K00605 95.9 8e-18	108338316 12-oxophytodienoate reductase 3-like K05894 83.6 4e-14	108338316 12-oxophytodienoate reductase 3-like K05894 77.4 6e-12	108321459 aminomethyltransferase, mitochondrial K00605 92.4 1e-16	108321459 aminomethyltransferase, mitochondrial K00605 91.3 2e-16	NA	108322806 putative lysine-specific demethylase JMJ16 162 6e-38	108335641 lysine-specific demethylase rbr-2 K11446 282 4e-77	108321893 lysine-specific demethylase JMJ18-like 153 9e-35	108319068 alpha-ketoglutarate-dependent dioxygenase alkB K10765 128 4e-30	108334481 protein SRG1-like 399 3e-134	108334481 protein SRG1-like 400 1e-134	NA	108322706 choline monooxygenase, chloroplastic K00499 94.0 6e-18	108322337 pectinesterase K01051 473 8e-162
				vun	Vigna unguiculata (cowpea)	RefSeq	NA	114191707 uncharacterized protein LOC114191707 77.4 2e-14	114191707 uncharacterized protein LOC114191707 80.5 2e-15	NA	114196087 protein TIC 55, chloroplastic 77.0 2e-12	114176309 glutathione S-transferase T1-like isoform X1 K00799 79.7 1e-14	114178290 aminomethyltransferase, mitochondrial K00605 111 4e-23	114194708 lysine-specific histone demethylase 1 homolog ... 317 1e-87	114166123 3-methyl-2-oxobutanoate hydroxymethyltransfera... K00606 539 0.0	114173444 transketolase, chloroplastic-like K00615 472 5e-153	114164664 probable sarcosine oxidase K00306 140 2e-34	114164664 probable sarcosine oxidase K00306 238 8e-71	114175573 primary amine oxidase-like K00276 1083 0.0	114178640 alcohol dehydrogenase 1B 84.0 1e-14	114178640 alcohol dehydrogenase 1B 99.8 3e-20	NA	114180401 selenium-binding protein 2-like K17285 619 0.0	114187378 aminomethyltransferase, mitochondrial-like K00605 97.4 2e-18	114176568 12-oxophytodienoate reductase 3-like K05894 84.7 2e-14	114176568 12-oxophytodienoate reductase 3-like K05894 80.5 5e-13	114187378 aminomethyltransferase, mitochondrial-like K00605 95.5 8e-18	114187378 aminomethyltransferase, mitochondrial-like K00605 95.1 1e-17	NA	114190821 putative lysine-specific demethylase JMJ16 162 5e-38	114174716 lysine-specific demethylase rbr-2 isoform X1 K11446 276 3e-75	114164256 lysine-specific demethylase JMJ18-like 155 2e-35	114176762 alpha-ketoglutarate-dependent dioxygenase alkB... K10765 136 5e-33	114183483 protein SRG1-like 382 1e-127	114184170 protein SRG1-like isoform X1 395 7e-133	NA	114175893 choline monooxygenase, chloroplastic isoform X1 K00499 101 1e-20	114195962 pectinesterase-like K01051 473 6e-162
				ccaj	Cajanus cajan (pigeon pea)	RefSeq	NA	109805253 uncharacterized protein LOC109805253 69.3 8e-12	109805253 uncharacterized protein LOC109805253 73.2 5e-13	NA	109817095 protein TIC 55, chloroplastic 79.3 4e-13	109800973 glutathione S-transferase T1-like K00799 86.7 4e-17	109808775 aminomethyltransferase, mitochondrial K00605 111 4e-23	109798720 lysine-specific histone demethylase 1 homolog 2 266 3e-73	109797576 3-methyl-2-oxobutanoate hydroxymethyltransfer... K00606 533 0.0	109795928 transketolase, chloroplastic K00615 476 2e-154	109790248 probable sarcosine oxidase K00306 139 4e-34	109790248 probable sarcosine oxidase K00306 227 1e-66	109807288 LOW QUALITY PROTEIN	109789245 sorbitol dehydrogenase K00008 85.5 2e-15	109789245 sorbitol dehydrogenase K00008 102 2e-21	109794761 alcohol dehydrogenase 4-like 180 2e-49	109808331 selenium-binding protein 1-like K17285 618 0.0	109804187 aminomethyltransferase, mitochondrial-like K00605 100 2e-19	109794476 uncharacterized protein LOC109794476 140 2e-32	109794476 uncharacterized protein LOC109794476 133 9e-30	109804187 aminomethyltransferase, mitochondrial-like K00605 92.4 8e-17	109804187 aminomethyltransferase, mitochondrial-like K00605 92.4 8e-17	NA	109807642 putative lysine-specific demethylase JMJ16 163 3e-38	109801296 uncharacterized protein LOC109801296 K11446 281 7e-77	109800220 lysine-specific demethylase JMJ706 157 4e-36	109795359 alpha-ketoglutarate-dependent dioxygenase alkB K10765 134 2e-32	109808277 protein SRG1-like 410 1e-138	109809800 protein SRG1-like isoform X1 410 1e-138	NA	109811005 choline monooxygenase, chloroplastic isoform X1 K00499 96.3 8e-19	109817513 pectinesterase-like K01051 474 4e-162
				mtr	Medicago truncatula (barrel medic)	GenBank	NA	MTR_1g100753 3-hexulose-6-phosphate isomerase, putative 73.9 2e-13	MTR_1g100753 3-hexulose-6-phosphate isomerase, putative 87.8 4e-18	NA	MTR_3g105820 translocon at the inner envelope membrane o... 80.1 2e-13	MTR_8g098420 glutathione S-transferase theta K00799 77.0 9e-14	MTR_4g132360 glycine cleavage system T protein K00605 103 2e-20	MTR_1g023510 polyamine oxidase 325 2e-90	MTR_8g028555 3-methyl-2-oxobutanoate hydroxymethyltransf... K00606 535 0.0	MTR_5g059410 plastid transketolase K00615 477 7e-155	MTR_3g109010 monomeric form sarcosine oxidase K00306 167 4e-44	MTR_3g109010 monomeric form sarcosine oxidase K00306 252 3e-76	MTR_4g117660 copper amine oxidase, enzyme domain protein K00276 1247 0.0	MTR_6g466320 sorbitol dehydrogenase-like protein K00008 89.0 1e-16	MTR_8g095220 Zn-dependent alcohol dehydrogenase family p... 100 1e-20	NA	MTR_3g084410 selenium-binding-like protein K17285 616 0.0	MTR_4g132360 glycine cleavage system T protein K00605 93.6 6e-17	MTR_4g125470 12-oxophytodienoate reductase-like protein K05894 78.2 3e-12	MTR_5g006710 12-oxophytodienoate reductase-like protein K05894 78.6 2e-12	MTR_4g132360 glycine cleavage system T protein K00605 89.0 1e-15	MTR_4g132360 glycine cleavage system T protein K00605 93.6 5e-17	MTR_4g127130 choline monooxygenase K00499 70.1 5e-10	MTR_1g078070 transcription factor jumonji family protein 161 1e-37	MTR_5g010300 transcription factor jumonji (JmjC) domain ... K11446 280 2e-76	MTR_1g038400 transcription factor jumonji family protein... 153 1e-35	MTR_3g085290 2OG-Fe(II) oxygenase family protein K10765 139 6e-34	MTR_2g072910 2OG-Fe(II) oxygenase family oxidoreductase 404 3e-136	MTR_2g072910 2OG-Fe(II) oxygenase family oxidoreductase 399 2e-134	NA	MTR_4g127130 choline monooxygenase K00499 98.2 1e-19	MTR_8g023310 pectinesterase/pectinesterase inhibitor K01051 468 8e-160
				cam	Cicer arietinum (chickpea)	RefSeq	NA	101504156 uncharacterized LOC101504156 75.1 8e-14	101504156 uncharacterized LOC101504156 78.6 7e-15	NA	101488767 protein TIC 55, chloroplastic 77.4 1e-12	101488655 glutathione S-transferase T1-like K00799 76.3 2e-13	101495700 gdct; aminomethyltransferase, mitochondrial K00605 104 7e-21	105852720 lysine-specific histone demethylase 1 homolog 1 255 2e-69	101506052 3-methyl-2-oxobutanoate hydroxymethyltransfera... K00606 536 0.0	101511760 transketolase, chloroplastic K00615 474 8e-154	101493753 probable sarcosine oxidase K00306 151 2e-38	101493753 probable sarcosine oxidase K00306 244 2e-73	101491799 primary amine oxidase-like K00276 1200 0.0	101503369 sorbitol dehydrogenase K00008 87.0 7e-16	101503369 sorbitol dehydrogenase K00008 103 9e-22	NA	101493856 selenium-binding protein 2-like K17285 612 0.0	101495700 gdct; aminomethyltransferase, mitochondrial K00605 99.8 4e-19	NA	101491096 putative 12-oxophytodienoate reductase 11 K05894 75.1 3e-11	101495700 gdct; aminomethyltransferase, mitochondrial K00605 92.4 8e-17	101495700 gdct; aminomethyltransferase, mitochondrial K00605 93.2 5e-17	NA	101497390 putative lysine-specific demethylase JMJ16 162 5e-38	101496163 uncharacterized LOC101496163 K11446 291 4e-80	101514977 lysine-specific demethylase JMJ706 152 1e-34	101507307 alpha-ketoglutarate-dependent dioxygenase alkB K10765 132 1e-31	101507763 protein SRG1-like 401 2e-135	101507763 protein SRG1-like 392 9e-132	NA	101512880 choline monooxygenase, chloroplastic K00499 102 5e-21	101489689 pme1; pectinesterase 3-like K01051 460 1e-156
				lja	Lotus japonicus	Kazusa	NA	NA	NA	NA	Lj0g3v0362219.1 Lj0g3v0362219.1; - K13600 70.1 4e-10	Lj4g3v2951180.2 Lj4g3v2951180.2; - K00799 75.5 3e-13	Lj6g3v1849480.2 Lj6g3v1849480.2; - K00605 110 1e-22	Lj1g3v2143360.2 Lj1g3v2143360.2; - 341 2e-96	Lj0g3v0084829.1 Lj0g3v0084829.1; - K00606 491 2e-170	Lj5g3v2292500.1 Lj5g3v2292500.1; - K00615 471 1e-152	Lj1g3v1989420.1 Lj1g3v1989420.1; - K00306 119 4e-27	Lj1g3v1989420.1 Lj1g3v1989420.1; - K00306 198 8e-56	Lj4g3v2376120.1 Lj4g3v2376120.1; - K00276 997 0.0	Lj1g3v2315430.1 Lj1g3v2315430.1; - K00001 83.6 2e-14	NA	NA	Lj6g3v0291930.1 Lj6g3v0291930.1; - K17285 608 0.0	Lj6g3v1849480.2 Lj6g3v1849480.2; - K00605 105 6e-21	Lj4g3v2190410.1 Lj4g3v2190410.1; - K05894 79.0 2e-12	Lj1g3v0114240.1 Lj1g3v0114240.1; - K05894 75.1 3e-11	Lj6g3v1849480.2 Lj6g3v1849480.2; - K00605 92.4 9e-17	Lj6g3v1849480.2 Lj6g3v1849480.2; - K00605 92.8 6e-17	Lj4g3v2139640.3 Lj4g3v2139640.3; - K00499 70.1 4e-10	Lj5g3v1265040.1 Lj5g3v1265040.1; - 161 9e-38	Lj2g3v2017660.2 Lj2g3v2017660.2; - K11446 291 2e-81	Lj2g3v1509500.1 Lj2g3v1509500.1; - 158 2e-36	Lj4g3v2551490.1 Lj4g3v2551490.1; - K10765 127 1e-29	Lj0g3v0163149.1 Lj0g3v0163149.1; - 410 9e-139	Lj0g3v0163149.1 Lj0g3v0163149.1; - 402 1e-135	NA	Lj4g3v2139640.3 Lj4g3v2139640.3; - K00499 107 1e-22	Lj1g3v5062610.1 Lj1g3v5062610.1; - K01051 479 5e-164
				adu	Arachis duranensis	RefSeq	NA	107467026 uncharacterized protein LOC107467026 73.6 3e-13	107467026 uncharacterized protein LOC107467026 75.1 1e-13	NA	107459116 chlorophyllide a oxygenase, chloroplastic K13600 74.7 1e-11	107479957 glutathione S-transferase T1 K00799 79.3 2e-14	107482988 aminomethyltransferase, mitochondrial K00605 103 2e-20	107493099 lysine-specific histone demethylase 1 homolog 3 276 4e-74	107472772 3-methyl-2-oxobutanoate hydroxymethyltransfera... K00606 548 0.0	107467639 transketolase, chloroplastic K00615 484 2e-157	107463083 probable sarcosine oxidase K00306 163 8e-43	107463083 probable sarcosine oxidase K00306 249 7e-75	107464920 primary amine oxidase K00276 1066 0.0	107491220 L-idonate 5-dehydrogenase K00008 97.1 2e-19	107480153 uncharacterized protein LOC107480153 103 1e-21	NA	107482300 selenium-binding protein 3 K17285 619 0.0	107482988 aminomethyltransferase, mitochondrial K00605 93.2 5e-17	107457815 12-oxophytodienoate reductase 3 K05894 77.4 5e-12	NA	107482988 aminomethyltransferase, mitochondrial K00605 89.0 1e-15	107482988 aminomethyltransferase, mitochondrial K00605 82.8 1e-13	NA	107465939 putative lysine-specific demethylase JMJ16 161 1e-37	107488264 lysine-specific demethylase 5B isoform X1 K11446 279 4e-76	107479496 lysine-specific demethylase JMJ18 isoform X1 154 5e-35	107468870 alpha-ketoglutarate-dependent dioxygenase alkB... K10765 128 4e-30	107459939 protein SRG1 393 6e-132	110272505 protein SRG1-like 399 2e-134	NA	107496483 choline monooxygenase, chloroplastic K00499 98.6 1e-19	107473218 pectinesterase K01051 477 3e-163
				aip	Arachis ipaensis	RefSeq	NA	107617563 uncharacterized protein LOC107617563 70.5 4e-12	107617563 uncharacterized protein LOC107617563 71.2 2e-12	NA	107609200 chlorophyllide a oxygenase, chloroplastic K13600 74.7 1e-11	107630802 glutathione S-transferase T1 K00799 81.3 3e-15	107638635 aminomethyltransferase, mitochondrial K00605 105 4e-21	107645291 lysine-specific histone demethylase 1 homolog 3 273 6e-73	107622371 3-methyl-2-oxobutanoate hydroxymethyltransfera... K00606 546 0.0	107617710 transketolase, chloroplastic K00615 483 1e-156	107613618 probable sarcosine oxidase K00306 165 2e-43	107613618 probable sarcosine oxidase K00306 251 7e-76	107637855 primary amine oxidase K00276 1059 0.0	107644762 L-idonate 5-dehydrogenase K00008 99.4 3e-20	107630902 uncharacterized protein LOC107630902 103 1e-21	NA	107638242 selenium-binding protein 1 K17285 612 0.0	107638635 aminomethyltransferase, mitochondrial K00605 93.6 4e-17	107643619 12-oxophytodienoate reductase 3 K05894 75.5 3e-11	107605447 12-oxophytodienoate reductase 1 K05894 78.2 2e-12	107638635 aminomethyltransferase, mitochondrial K00605 89.4 9e-16	107638635 aminomethyltransferase, mitochondrial K00605 84.0 5e-14	NA	107618013 putative lysine-specific demethylase JMJ16 160 2e-37	107643076 lysine-specific demethylase 5B isoform X1 K11446 278 7e-76	107642350 lysine-specific demethylase JMJ706 151 3e-34	107624013 alpha-ketoglutarate-dependent dioxygenase alkB... K10765 128 3e-30	107614365 protein SRG1 387 2e-129	107614365 protein SRG1 394 3e-132	NA	107642900 choline monooxygenase, chloroplastic K00499 98.2 2e-19	107624759 pectinesterase K01051 478 1e-163
				lang	Lupinus angustifolius (narrow-leaved blue lupine)	RefSeq	NA	109335615 3-hexulose-6-phosphate isomerase 77.0 2e-14	109335615 3-hexulose-6-phosphate isomerase 82.0 3e-16	NA	109340386 protein TIC 55, chloroplastic-like 80.9 9e-14	109339124 glutathione S-transferase T1-like K00799 73.9 1e-12	109345342 aminomethyltransferase, mitochondrial-like K00605 112 2e-23	109358357 lysine-specific histone demethylase 1 homolog... 267 4e-71	109355823 3-methyl-2-oxobutanoate hydroxymethyltransfer... K00606 525 0.0	109362242 transketolase, chloroplastic K00615 478 2e-155	109326050 probable sarcosine oxidase K00306 140 2e-34	109326050 probable sarcosine oxidase K00306 238 8e-71	109352951 primary amine oxidase-like K00276 1085 0.0	109325828 sorbitol dehydrogenase K00008 92.0 1e-17	109325828 sorbitol dehydrogenase K00008 107 3e-23	NA	109326454 60S ribosomal protein L5-like K17285 603 0.0	109330106 aminomethyltransferase, mitochondrial K00605 99.4 5e-19	109362521 12-oxophytodienoate reductase 3-like K05894 80.1 8e-13	109340013 putative 12-oxophytodienoate reductase 11 K05894 78.6 2e-12	109345342 aminomethyltransferase, mitochondrial-like K00605 93.6 4e-17	109334632 aminomethyltransferase, mitochondrial-like K00605 92.8 7e-17	109362231 choline monooxygenase, chloroplastic K00499 72.8 7e-11	109345364 putative lysine-specific demethylase JMJ16 161 9e-38	109331235 uncharacterized LOC109331235 K11446 272 1e-73	109349076 lysine-specific demethylase JMJ706-like 158 2e-36	109326464 alpha-ketoglutarate-dependent dioxygenase alkB K10765 127 1e-29	109356446 protein SRG1-like 388 4e-130	109340342 protein SRG1-like 387 1e-129	NA	109362231 choline monooxygenase, chloroplastic K00499 105 6e-22	109332898 pectinesterase-like K01051 480 2e-164
		Rose family		fve	Fragaria vesca (woodland strawberry)	RefSeq	NA	101298658 uncharacterized LOC101298658 72.8 5e-13	101298658 uncharacterized LOC101298658 85.9 2e-17	NA	101307553 chlorophyllide a oxygenase, chloroplastic K13600 70.5 3e-10	101294657 glutathione S-transferase T1 K00799 79.7 1e-14	101297911 aminomethyltransferase, mitochondrial K00605 113 9e-24	101302430 lysine-specific histone demethylase 1 homolog 3 281 1e-75	101308211 3-methyl-2-oxobutanoate hydroxymethyltransfera... K00606 579 0.0	101297772 transketolase, chloroplastic K00615 479 1e-155	101308926 probable sarcosine oxidase K00306 124 2e-28	101308926 probable sarcosine oxidase K00306 234 7e-69	101305686 primary amine oxidase-like K00276 806 0.0	101305015 sorbitol dehydrogenase K00008 90.5 4e-17	101309291 S-(hydroxymethyl)glutathione dehydrogenase 100 2e-20	NA	101305933 selenium-binding protein 2 K17285 608 0.0	101297911 aminomethyltransferase, mitochondrial K00605 95.9 8e-18	101292737 12-oxophytodienoate reductase 3-like K05894 78.2 3e-12	101293036 12-oxophytodienoate reductase 3-like K05894 76.3 1e-11	101297911 aminomethyltransferase, mitochondrial K00605 94.7 1e-17	101297911 aminomethyltransferase, mitochondrial K00605 93.6 4e-17	101306145 choline monooxygenase, chloroplastic K00499 73.2 5e-11	101293211 putative lysine-specific demethylase JMJ16 161 1e-37	101303512 lysine-specific demethylase rbr-2 K11446 290 5e-80	101313684 probable lysine-specific demethylase JMJ14 164 3e-38	101309794 alpha-ketoglutarate-dependent dioxygenase alkB K10765 133 6e-32	101299169 protein SRG1-like 384 3e-128	101293667 protein SRG1-like 376 5e-125	NA	101306145 choline monooxygenase, chloroplastic K00499 102 4e-21	101294778 pectinesterase-like K01051 471 7e-161
				rcn	Rosa chinensis (China rose)	RefSeq	NA	112197084 uncharacterized protein LOC112197084 74.3 1e-13	112197084 uncharacterized protein LOC112197084 79.3 4e-15	NA	112168744 protein TIC 55, chloroplastic 74.7 1e-11	112176966 glutathione S-transferase T1-like K00799 79.3 2e-14	112165771 aminomethyltransferase, mitochondrial K00605 115 3e-24	112172601 lysine-specific histone demethylase 1 homolog 3 335 1e-93	112182973 3-methyl-2-oxobutanoate hydroxymethyltransfera... K00606 574 0.0	112177156 transketolase, chloroplastic K00615 479 1e-155	112169780 LOW QUALITY PROTEIN	112169780 LOW QUALITY PROTEIN	112198176 primary amine oxidase-like K00276 829 0.0	112172208 sorbitol dehydrogenase K00008 90.9 3e-17	112190527 alcohol dehydrogenase 1B 102 4e-21	NA	112197426 selenium-binding protein 2 isoform X1 K17285 624 0.0	112165771 aminomethyltransferase, mitochondrial K00605 97.4 2e-18	112186785 12-oxophytodienoate reductase 3-like K05894 79.0 1e-12	NA	112165771 aminomethyltransferase, mitochondrial K00605 96.7 3e-18	112165771 aminomethyltransferase, mitochondrial K00605 93.2 5e-17	112197959 choline monooxygenase, chloroplastic-like isof... K00499 72.4 1e-10	112194965 putative lysine-specific demethylase JMJ16 159 7e-37	112180802 lysine-specific demethylase 5D isoform X1 K11446 285 4e-78	112164959 probable lysine-specific demethylase JMJ14 169 7e-40	112196049 alpha-ketoglutarate-dependent dioxygenase alkB K10765 137 3e-33	112166326 protein SRG1-like isoform X1 392 5e-131	112166326 protein SRG1-like isoform X1 391 8e-131	NA	112197959 choline monooxygenase, chloroplastic-like isof... K00499 100 3e-20	112187427 pectinesterase-like K01051 456 5e-155
				pper	Prunus persica (peach)	RefSeq	NA	18785189 uncharacterized protein LOC18785189 73.2 5e-13	18785189 uncharacterized protein LOC18785189 71.6 2e-12	NA	18790794 chlorophyllide a oxygenase, chloroplastic K13600 78.2 8e-13	18777216 glutathione S-transferase T1 K00799 84.7 2e-16	18779746 aminomethyltransferase, mitochondrial K00605 112 2e-23	18789487 lysine-specific histone demethylase 1 homolog 3 271 2e-72	18786748 3-methyl-2-oxobutanoate hydroxymethyltransfera... K00606 582 0.0	18785217 transketolase, chloroplastic K00615 473 3e-153	18791537 probable sarcosine oxidase K00306 135 1e-32	18791537 probable sarcosine oxidase K00306 234 4e-69	18790222 primary amine oxidase K00276 811 0.0	18787602 sorbitol dehydrogenase K00008 91.7 1e-17	18787602 sorbitol dehydrogenase K00008 106 1e-22	NA	18787828 selenium-binding protein 2 K17285 610 0.0	18779746 aminomethyltransferase, mitochondrial K00605 94.4 3e-17	NA	NA	18779746 aminomethyltransferase, mitochondrial K00605 99.0 7e-19	18779746 aminomethyltransferase, mitochondrial K00605 92.4 1e-16	18793375 choline monooxygenase, chloroplastic K00499 75.1 1e-11	18772832 putative lysine-specific demethylase JMJ16 158 1e-36	18776513 lysine-specific demethylase 5D K11446 282 4e-77	18776513 lysine-specific demethylase 5D K11446 153 2e-34	18789896 alpha-ketoglutarate-dependent dioxygenase alkB K10765 127 9e-30	18780494 protein SRG1 410 2e-138	18781172 protein SRG1 isoform X1 407 3e-137	NA	18793375 choline monooxygenase, chloroplastic K00499 107 1e-22	18781709 pectinesterase K01051 482 3e-165
				pmum	Prunus mume (Japanese apricot)	RefSeq	NA	103333235 3-hexulose-6-phosphate isomerase 72.0 1e-12	103333235 3-hexulose-6-phosphate isomerase 70.1 7e-12	NA	103319820 chlorophyllide a oxygenase, chloroplastic K13600 77.8 1e-12	103337474 glutathione S-transferase T1 K00799 82.0 2e-15	103324417 aminomethyltransferase, mitochondrial K00605 112 2e-23	103321291 LOW QUALITY PROTEIN	103332062 3-methyl-2-oxobutanoate hydroxymethyltransfer... K00606 581 0.0	103331769 transketolase, chloroplastic K00615 471 3e-152	103320108 probable sarcosine oxidase K00306 139 7e-34	103320108 probable sarcosine oxidase K00306 238 8e-71	103324275 primary amine oxidase-like K00276 817 0.0	103333266 sorbitol dehydrogenase K00008 91.7 2e-17	103333266 sorbitol dehydrogenase K00008 108 2e-23	NA	103322594 selenium-binding protein 2-like K17285 610 0.0	103324417 aminomethyltransferase, mitochondrial K00605 94.0 3e-17	NA	NA	103324417 aminomethyltransferase, mitochondrial K00605 98.2 1e-18	103324417 aminomethyltransferase, mitochondrial K00605 89.7 7e-16	103323632 choline monooxygenase, chloroplastic K00499 73.2 5e-11	103318696 putative lysine-specific demethylase JMJ16 157 2e-36	103337463 lysine-specific demethylase 5B K11446 278 6e-76	103337463 lysine-specific demethylase 5B K11446 153 1e-34	103322073 alpha-ketoglutarate-dependent dioxygenase alkB K10765 128 4e-30	103325942 protein SRG1-like 406 5e-137	103325942 protein SRG1-like 413 9e-140	NA	103323632 choline monooxygenase, chloroplastic K00499 107 1e-22	103327551 pectinesterase K01051 485 2e-166
				pavi	Prunus avium (sweet cherry)	RefSeq	NA	110767681 uncharacterized protein LOC110767681 73.6 3e-13	110767681 uncharacterized protein LOC110767681 74.7 2e-13	NA	110750577 chlorophyllide a oxygenase, chloroplastic K13600 77.8 1e-12	110758021 glutathione S-transferase T1 K00799 80.5 6e-15	110763069 aminomethyltransferase, mitochondrial K00605 111 4e-23	110771515 lysine-specific histone demethylase 1 homolog 3 271 3e-72	110751737 3-methyl-2-oxobutanoate hydroxymethyltransfer... K00606 586 0.0	110749264 transketolase, chloroplastic K00615 472 1e-152	110774527 probable sarcosine oxidase K00306 139 8e-34	110774527 probable sarcosine oxidase K00306 230 1e-67	110755051 primary amine oxidase-like K00276 822 0.0	110767643 sorbitol dehydrogenase K00008 88.2 3e-16	110767643 sorbitol dehydrogenase K00008 108 1e-23	NA	110754778 selenium-binding protein 2-like K17285 610 0.0	110763069 aminomethyltransferase, mitochondrial K00605 93.2 6e-17	110749220 12-oxophytodienoate reductase 3 K05894 79.0 1e-12	NA	110763069 aminomethyltransferase, mitochondrial K00605 98.2 1e-18	110763069 aminomethyltransferase, mitochondrial K00605 90.9 3e-16	110758439 choline monooxygenase, chloroplastic K00499 74.3 2e-11	110754244 putative lysine-specific demethylase JMJ16 157 1e-36	110758014 lysine-specific demethylase 5B K11446 283 2e-77	110764943 LOW QUALITY PROTEIN	110769263 alpha-ketoglutarate-dependent dioxygenase alkB K10765 128 4e-30	110772652 protein SRG1-like 411 3e-139	110772652 protein SRG1-like 418 7e-142	NA	110758439 choline monooxygenase, chloroplastic K00499 107 6e-23	110761655 pectinesterase K01051 483 2e-165
				mdm	Malus domestica (apple)	RefSeq	NA	103440558 uncharacterized protein LOC103440558 69.7 5e-12	103439734 uncharacterized protein LOC103439734 80.5 1e-15	NA	103440560 protein TIC 55, chloroplastic-like 77.4 2e-12	114825633 glutathione S-transferase T1 K00799 83.2 8e-16	103446734 aminomethyltransferase, mitochondrial K00605 114 5e-24	103450412 LOW QUALITY PROTEIN	103439167 3-methyl-2-oxobutanoate hydroxymethyltransfera... K00606 596 0.0	114826040 transketolase, chloroplastic-like K00615 472 6e-153	103456087 probable sarcosine oxidase K00306 135 1e-32	103410757 probable sarcosine oxidase K00306 234 3e-69	103409872 primary amine oxidase 2-like K00276 760 0.0	103439712 sorbitol dehydrogenase-like K00008 97.4 1e-19	103440064 sorbitol dehydrogenase-like K00008 103 8e-22	NA	103443404 selenium-binding protein 2 K17285 619 0.0	103446734 aminomethyltransferase, mitochondrial K00605 96.7 4e-18	103418086 12-oxophytodienoate reductase 3-like K05894 94.7 1e-17	103402212 putative 12-oxophytodienoate reductase 11 isof... K05894 75.9 1e-11	103446734 aminomethyltransferase, mitochondrial K00605 99.0 6e-19	103446734 aminomethyltransferase, mitochondrial K00605 93.2 5e-17	103453769 choline monooxygenase, chloroplastic isoform X2 K00499 74.7 1e-11	103451070 putative lysine-specific demethylase JMJ16 iso... 161 1e-37	103446667 lysine-specific demethylase 5B-like 281 5e-77	103446074 probable lysine-specific demethylase JMJ14 156 1e-35	103452151 alpha-ketoglutarate-dependent dioxygenase alkB K10765 123 2e-28	103430164 protein SRG1-like 414 4e-140	103430164 protein SRG1-like 416 6e-141	NA	103453769 choline monooxygenase, chloroplastic isoform X2 K00499 105 5e-22	103403339 pectinesterase-like K01051 491 1e-168
				pxb	Pyrus x bretschneideri (Chinese white pear)	RefSeq	NA	103960547 uncharacterized protein LOC103960547 69.7 6e-12	103960547 uncharacterized protein LOC103960547 79.0 5e-15	NA	103949755 protein TIC 55, chloroplastic-like 77.4 2e-12	103932093 glutathione S-transferase T1 K00799 83.2 8e-16	103948196 aminomethyltransferase, mitochondrial K00605 113 9e-24	103930113 lysine-specific histone demethylase 1 homolog ... 340 2e-95	103941854 3-methyl-2-oxobutanoate hydroxymethyltransfera... K00606 591 0.0	NA	103953592 probable sarcosine oxidase K00306 140 3e-34	103944584 probable sarcosine oxidase K00306 236 4e-70	103956669 primary amine oxidase-like K00276 766 0.0	103960507 sorbitol dehydrogenase-like K00008 97.1 2e-19	103933317 sorbitol dehydrogenase-like K00008 106 1e-22	NA	103962571 selenium-binding protein 2 K17285 613 0.0	103949713 aminomethyltransferase, mitochondrial K00605 97.1 3e-18	103951930 12-oxophytodienoate reductase 3 K05894 96.7 3e-18	103952523 putative 12-oxophytodienoate reductase 11 K05894 77.0 6e-12	103948196 aminomethyltransferase, mitochondrial K00605 99.4 4e-19	103949713 aminomethyltransferase, mitochondrial K00605 92.0 1e-16	103935767 choline monooxygenase, chloroplastic isoform X1 K00499 72.8 6e-11	103968136 putative lysine-specific demethylase JMJ16 159 4e-37	103954812 lysine-specific demethylase 5D-like isoform X1 271 2e-73	103962497 lysine-specific demethylase JMJ706-like isofor... 155 1e-35	103961504 LOW QUALITY PROTEIN	103965387 protein SRG1-like 401 3e-135	103965387 protein SRG1-like 412 3e-139	NA	103935767 choline monooxygenase, chloroplastic isoform X1 K00499 98.6 1e-19	103954356 pectinesterase K01051 358 3e-117
		Buckthorn family		zju	Ziziphus jujuba (Chinese jujube)	RefSeq	NA	107414447 uncharacterized protein LOC107414447 isoform X1 83.2 1e-16	107414447 uncharacterized protein LOC107414447 isoform X1 79.3 4e-15	NA	107419939 protein TIC 55, chloroplastic 72.0 9e-11	107429902 glutathione S-transferase T1 K00799 74.7 5e-13	107410634 aminomethyltransferase, mitochondrial isoform X2 K00605 110 1e-22	107420385 lysine-specific histone demethylase 1 homolog 3 341 8e-96	107432882 3-methyl-2-oxobutanoate hydroxymethyltransfera... K00606 583 0.0	107423610 transketolase, chloroplastic K00615 478 3e-155	107429922 probable sarcosine oxidase K00306 142 8e-35	107429922 probable sarcosine oxidase K00306 239 5e-71	107423205 primary amine oxidase-like K00276 828 0.0	107414410 L-idonate 5-dehydrogenase-like K00008 92.4 7e-18	107434501 uncharacterized protein LOC107434501 K18369 138 5e-34	NA	107422341 selenium-binding protein 2-like K17285 616 0.0	107410634 aminomethyltransferase, mitochondrial isoform X2 K00605 92.4 9e-17	107424087 12-oxophytodienoate reductase 3-like isoform X1 K05894 83.2 7e-14	107423912 12-oxophytodienoate reductase 3-like K05894 80.5 6e-13	107410634 aminomethyltransferase, mitochondrial isoform X2 K00605 93.6 4e-17	107410634 aminomethyltransferase, mitochondrial isoform X2 K00605 80.1 1e-12	107424321 choline monooxygenase, chloroplastic isoform X1 K00499 71.6 2e-10	107412326 putative lysine-specific demethylase JMJ16 160 2e-37	107429894 lysine-specific demethylase 5B isoform X1 K11446 293 4e-81	107429894 lysine-specific demethylase 5B isoform X1 K11446 155 4e-35	107428295 alpha-ketoglutarate-dependent dioxygenase alkB... K10765 134 3e-32	107413234 protein SRG1-like 399 4e-134	107405001 protein SRG1-like 398 7e-134	NA	107424321 choline monooxygenase, chloroplastic isoform X1 K00499 87.8 9e-16	107423848 pectinesterase-like K01051 442 1e-149
		Cucumber family		csv	Cucumis sativus (cucumber)	RefSeq	NA	101217276 uncharacterized protein LOC101217276 70.1 4e-12	101217276 uncharacterized protein LOC101217276 77.0 2e-14	NA	101212085 protein TIC 55, chloroplastic 77.0 2e-12	101211608 glutathione S-transferase T1 K00799 82.0 1e-15	101209820 aminomethyltransferase, mitochondrial K00605 114 6e-24	101217308 lysine-specific histone demethylase 1 homolog 2 264 5e-72	101207725 3-methyl-2-oxobutanoate hydroxymethyltransfera... K00606 552 0.0	101206943 transketolase, chloroplastic K00615 480 5e-156	101211572 probable sarcosine oxidase K00306 130 8e-31	101211572 probable sarcosine oxidase K00306 247 4e-74	101210998 primary amine oxidase isoform X1 K00276 750 0.0	101221690 sorbitol dehydrogenase K00008 98.2 8e-20	101206456 alcohol dehydrogenase-like 7 isoform X1 K00121 98.6 6e-20	NA	101213660 selenium-binding protein 2 K17285 613 0.0	101209820 aminomethyltransferase, mitochondrial K00605 93.6 4e-17	101207593 12-oxophytodienoate reductase 3 K05894 72.0 3e-10	101209722 12-oxophytodienoate reductase 2 K05894 77.0 6e-12	101209820 aminomethyltransferase, mitochondrial K00605 94.7 1e-17	101209820 aminomethyltransferase, mitochondrial K00605 99.0 7e-19	101222314 choline monooxygenase, chloroplastic isoform X1 K00499 72.8 7e-11	101208186 putative lysine-specific demethylase JMJ16 153 4e-35	101216734 lysine-specific demethylase 5D isoform X1 K11446 288 5e-79	101219544 lysine-specific demethylase JMJ706 isoform X1 155 8e-36	101214298 alpha-ketoglutarate-dependent dioxygenase alkB... K10765 138 1e-33	101216705 protein SRG1 isoform X2 392 7e-132	101216705 protein SRG1 isoform X2 380 7e-127	NA	101222314 choline monooxygenase, chloroplastic isoform X1 K00499 103 2e-21	101212388 pectinesterase K01051 477 3e-163
				cmo	Cucumis melo (muskmelon)	RefSeq	NA	103484066 3-hexulose-6-phosphate isomerase 69.3 8e-12	103484066 3-hexulose-6-phosphate isomerase 70.5 4e-12	NA	103493728 protein TIC 55, chloroplastic 78.6 7e-13	103493155 glutathione S-transferase T1 K00799 76.3 2e-13	103485188 aminomethyltransferase, mitochondrial K00605 112 3e-23	103488025 lysine-specific histone demethylase 1 homolog 3 270 4e-72	103489751 3-methyl-2-oxobutanoate hydroxymethyltransfera... K00606 551 0.0	103499017 transketolase, chloroplastic K00615 479 1e-155	103503750 probable sarcosine oxidase K00306 132 2e-31	103503750 probable sarcosine oxidase K00306 238 1e-70	103491401 primary amine oxidase-like K00276 714 0.0	103484213 sorbitol dehydrogenase-like K00008 81.6 3e-14	NA	NA	103497673 selenium-binding protein 2 K17285 611 0.0	103485188 aminomethyltransferase, mitochondrial K00605 91.7 2e-16	103492363 12-oxophytodienoate reductase 3 K05894 75.5 3e-11	NA	103485188 aminomethyltransferase, mitochondrial K00605 94.0 3e-17	103485188 aminomethyltransferase, mitochondrial K00605 96.3 4e-18	103487183 choline monooxygenase, chloroplastic K00499 78.6 9e-13	103485882 putative lysine-specific demethylase JMJ16 151 2e-34	103482743 lysine-specific demethylase 5A K11446 289 1e-79	103503570 lysine-specific demethylase JMJ706-like 154 2e-35	103488884 alpha-ketoglutarate-dependent dioxygenase alkB K10765 131 3e-31	103501850 probable 2-oxoglutarate/Fe(II)-dependent dioxy... 377 1e-125	103501850 probable 2-oxoglutarate/Fe(II)-dependent dioxy... 400 1e-134	NA	103487183 choline monooxygenase, chloroplastic K00499 100 2e-20	103500802 pectinesterase-like K01051 476 8e-164
				mcha	Momordica charantia (bitter melon)	RefSeq	NA	111011614 uncharacterized protein LOC111011614 72.0 1e-12	111011614 uncharacterized protein LOC111011614 72.4 1e-12	NA	111022434 protein TIC 55, chloroplastic 79.0 4e-13	111008222 glutathione S-transferase T1 K00799 73.2 2e-12	111010769 aminomethyltransferase, mitochondrial K00605 116 1e-24	111010445 lysine-specific histone demethylase 1 homolog 2 264 4e-72	111016428 3-methyl-2-oxobutanoate hydroxymethyltransfer... K00606 547 0.0	111022787 transketolase, chloroplastic-like K00615 477 8e-155	NA	NA	111009573 primary amine oxidase-like K00276 685 0.0	111011471 sorbitol dehydrogenase-like K00008 92.0 1e-17	111011472 sorbitol dehydrogenase-like isoform X1 K00008 97.1 2e-19	NA	111016187 selenium-binding protein 1-like K17285 618 0.0	111010769 aminomethyltransferase, mitochondrial K00605 95.1 1e-17	NA	NA	111010769 aminomethyltransferase, mitochondrial K00605 99.8 3e-19	111010769 aminomethyltransferase, mitochondrial K00605 95.5 9e-18	111007490 choline monooxygenase, chloroplastic isoform X1 K00499 72.0 1e-10	111018179 putative lysine-specific demethylase JMJ16 155 1e-35	111026169 uncharacterized protein LOC111026169 isoform X1 K11446 289 2e-79	111012533 probable lysine-specific demethylase JMJ14 is... 158 2e-36	111019811 alpha-ketoglutarate-dependent dioxygenase alkB K10765 130 8e-31	111012287 protein SRG1-like 396 2e-133	111012287 protein SRG1-like 385 7e-129	NA	111007490 choline monooxygenase, chloroplastic isoform X1 K00499 102 8e-21	111020634 pectinesterase-like K01051 480 2e-164
				cmax	Cucurbita maxima (winter squash)	RefSeq	NA	111467597 uncharacterized protein LOC111467597 72.0 1e-12	111467597 uncharacterized protein LOC111467597 80.5 1e-15	NA	111477196 protein TIC 55, chloroplastic isoform X1 74.7 1e-11	111483462 glutathione S-transferase T1-like K00799 77.4 5e-14	111490006 aminomethyltransferase, mitochondrial K00605 115 2e-24	111492067 lysine-specific histone demethylase 1 homolog... 275 1e-73	111488459 3-methyl-2-oxobutanoate hydroxymethyltransfer... K00606 545 0.0	111479665 transketolase, chloroplastic K00615 472 9e-153	111474391 probable sarcosine oxidase K00306 131 5e-31	111474391 probable sarcosine oxidase K00306 238 1e-70	111498880 primary amine oxidase-like K00276 746 0.0	111482739 sorbitol dehydrogenase K00008 93.6 3e-18	111482739 sorbitol dehydrogenase K00008 98.6 4e-20	NA	111499255 selenium-binding protein 1-like K17285 612 0.0	111490006 aminomethyltransferase, mitochondrial K00605 93.6 5e-17	111467042 12-oxophytodienoate reductase 3-like K05894 77.0 6e-12	NA	111490006 aminomethyltransferase, mitochondrial K00605 99.4 5e-19	111490006 aminomethyltransferase, mitochondrial K00605 101 8e-20	NA	111465378 putative lysine-specific demethylase JMJ16 153 5e-35	111468889 lysine-specific demethylase 5B-B isoform X1 K11446 292 2e-80	111484334 lysine-specific demethylase JMJ706-like 161 2e-38	111466401 alpha-ketoglutarate-dependent dioxygenase alkB K10765 125 3e-29	111478595 protein SRG1-like 391 3e-131	111478595 protein SRG1-like 383 4e-128	NA	111484916 choline monooxygenase, chloroplastic isoform X1 K00499 97.4 5e-19	111488604 pectinesterase-like K01051 487 2e-167
				cmos	Cucurbita moschata (crookneck pumpkin)	RefSeq	NA	111449742 uncharacterized protein LOC111449742 71.2 2e-12	111449742 uncharacterized protein LOC111449742 79.7 3e-15	NA	111443647 protein TIC 55, chloroplastic isoform X1 74.3 1e-11	111437666 glutathione S-transferase T1-like K00799 79.0 2e-14	111456958 aminomethyltransferase, mitochondrial K00605 116 1e-24	111462466 lysine-specific histone demethylase 1 homolog... 273 8e-73	111456114 3-methyl-2-oxobutanoate hydroxymethyltransfer... K00606 540 0.0	111432097 transketolase, chloroplastic K00615 471 1e-152	111442750 probable sarcosine oxidase K00306 137 3e-33	111442750 probable sarcosine oxidase K00306 243 1e-72	111460085 primary amine oxidase-like isoform X1 K00276 738 0.0	111430573 sorbitol dehydrogenase K00008 91.7 2e-17	111430573 sorbitol dehydrogenase K00008 97.1 1e-19	NA	111460049 selenium-binding protein 1-like K17285 610 0.0	111456958 aminomethyltransferase, mitochondrial K00605 92.8 8e-17	111441108 12-oxophytodienoate reductase 3-like K05894 78.2 3e-12	NA	111456958 aminomethyltransferase, mitochondrial K00605 99.0 6e-19	111456958 aminomethyltransferase, mitochondrial K00605 101 1e-19	NA	111444024 lysine-specific demethylase JMJ18-like 155 6e-36	111435652 lysine-specific demethylase 5A isoform X1 K11446 291 2e-80	111449122 lysine-specific demethylase JMJ706-like 161 1e-38	111449397 alpha-ketoglutarate-dependent dioxygenase alkB K10765 130 6e-31	111433085 protein SRG1-like 395 6e-133	111442702 protein SRG1-like 384 1e-128	NA	111464984 choline monooxygenase, chloroplastic isoform X2 K00499 76.6 2e-12	111456237 pectinesterase-like K01051 491 4e-169
				cpep	Cucurbita pepo subsp. pepo (vegetable marrow)	RefSeq	NA	111802255 uncharacterized protein LOC111802255 71.2 2e-12	111802255 uncharacterized protein LOC111802255 79.7 3e-15	NA	111797717 protein TIC 55, chloroplastic 74.7 1e-11	111809948 glutathione S-transferase T1-like K00799 77.0 8e-14	111802514 aminomethyltransferase, mitochondrial K00605 115 3e-24	111805629 lysine-specific histone demethylase 1 homolog... 272 1e-72	111806561 3-methyl-2-oxobutanoate hydroxymethyltransfer... K00606 540 0.0	111790597 transketolase, chloroplastic K00615 472 1e-152	111796482 probable sarcosine oxidase K00306 137 3e-33	111796482 probable sarcosine oxidase K00306 244 4e-73	111806645 primary amine oxidase-like K00276 743 0.0	111810563 sorbitol dehydrogenase K00008 91.3 2e-17	111810563 sorbitol dehydrogenase K00008 97.1 2e-19	NA	111807118 selenium-binding protein 2-like K17285 612 0.0	111802514 aminomethyltransferase, mitochondrial K00605 92.8 7e-17	111792655 12-oxophytodienoate reductase 3-like K05894 78.6 2e-12	NA	111783246 aminomethyltransferase, mitochondrial-like K00605 98.6 9e-19	111802514 aminomethyltransferase, mitochondrial K00605 100 2e-19	111779715 choline monooxygenase, chloroplastic isoform X1 K00499 76.6 4e-12	111798520 putative lysine-specific demethylase JMJ16 155 6e-36	111808172 lysine-specific demethylase 5A isoform X1 K11446 291 3e-80	111776731 lysine-specific demethylase JMJ706-like 162 1e-38	111801436 alpha-ketoglutarate-dependent dioxygenase alkB K10765 128 4e-30	111803814 protein SRG1-like 396 4e-133	111796518 protein SRG1-like 386 3e-129	NA	111779715 choline monooxygenase, chloroplastic isoform X1 K00499 91.7 3e-17	111807492 pectinesterase-like K01051 493 1e-169
		Spurge family		rcu	Ricinus communis (castor bean)	RefSeq	NA	8258269 uncharacterized protein LOC8258269 73.6 3e-13	8258269 uncharacterized protein LOC8258269 72.8 7e-13	NA	8274149 protein TIC 55, chloroplastic 79.7 3e-13	8266458 glutathione S-transferase T1 K00799 89.7 4e-18	8284173 aminomethyltransferase, mitochondrial K00605 108 3e-22	8275824 lysine-specific histone demethylase 1 homolog 3 268 2e-71	8286689 3-methyl-2-oxobutanoate hydroxymethyltransferase... K00606 571 0.0	8270608 transketolase, chloroplastic K00615 474 2e-153	8272784 probable sarcosine oxidase K00306 138 2e-33	8272784 probable sarcosine oxidase K00306 238 2e-70	8261466 primary amine oxidase K00276 788 0.0	8258312 L-idonate 5-dehydrogenase K00008 89.4 6e-17	8258311 sorbitol dehydrogenase K00008 103 1e-21	NA	8270556 selenium-binding protein 1 K17285 613 0.0	8284173 aminomethyltransferase, mitochondrial K00605 91.3 2e-16	8281187 12-oxophytodienoate reductase 3 K05894 79.3 1e-12	112537092 uncharacterized protein LOC112537092 91.3 9e-17	8284173 aminomethyltransferase, mitochondrial K00605 99.8 4e-19	8284173 aminomethyltransferase, mitochondrial K00605 85.5 2e-14	8258071 choline monooxygenase, chloroplastic K00499 69.7 6e-10	8258624 putative lysine-specific demethylase JMJ16 145 2e-32	8258624 putative lysine-specific demethylase JMJ16 185 1e-45	8280480 lysine-specific demethylase JMJ706 151 6e-35	8286794 alpha-ketoglutarate-dependent dioxygenase alkB K10765 131 3e-31	8284039 protein SRG1 404 4e-136	8284039 protein SRG1 406 5e-137	NA	8258071 choline monooxygenase, chloroplastic K00499 98.2 2e-19	8276562 pectinesterase 3 K01051 466 6e-159
				jcu	Jatropha curcas	RefSeq	NA	105648490 uncharacterized protein LOC105648490 75.1 8e-14	105648490 uncharacterized protein LOC105648490 79.0 5e-15	NA	105637523 protein TIC 55, chloroplastic 80.5 1e-13	105645823 glutathione S-transferase T1 isoform X1 K00799 85.9 1e-16	105649314 aminomethyltransferase, mitochondrial K00605 110 1e-22	105633887 lysine-specific histone demethylase 1 homolog 3 321 7e-89	105635429 3-methyl-2-oxobutanoate hydroxymethyltransfera... K00606 574 0.0	105643137 transketolase, chloroplastic K00615 471 2e-152	105637493 probable sarcosine oxidase K00306 136 9e-33	105637493 probable sarcosine oxidase K00306 232 2e-68	105644294 primary amine oxidase K00276 813 0.0	105648527 L-idonate 5-dehydrogenase K00008 89.7 8e-17	105648527 L-idonate 5-dehydrogenase K00008 104 4e-22	NA	105639123 selenium-binding protein 1 K17285 617 0.0	105649314 aminomethyltransferase, mitochondrial K00605 100 3e-19	105637955 12-oxophytodienoate reductase 3 isoform X1 K05894 83.6 5e-14	105640522 putative 12-oxophytodienoate reductase 11 K05894 73.9 7e-11	105649314 aminomethyltransferase, mitochondrial K00605 95.9 7e-18	105649314 aminomethyltransferase, mitochondrial K00605 87.0 6e-15	105635914 choline monooxygenase, chloroplastic K00499 71.2 2e-10	105636807 lysine-specific demethylase JMJ18 155 1e-35	105645808 lysine-specific demethylase 5B isoform X1 K11446 282 3e-77	105641187 lysine-specific demethylase JMJ706 154 3e-35	105644815 alpha-ketoglutarate-dependent dioxygenase alkB... K10765 132 2e-31	105649740 protein SRG1 411 6e-139	105646299 protein SRG1 405 4e-137	NA	105635914 choline monooxygenase, chloroplastic K00499 105 3e-22	105631322 pectinesterase K01051 478 9e-164
				hbr	Hevea brasiliensis (rubber tree)	RefSeq	NA	110641233 uncharacterized protein LOC110641233 74.3 2e-13	110641233 uncharacterized protein LOC110641233 78.2 9e-15	NA	110671338 protein TIC 55, chloroplastic 81.6 6e-14	110643487 glutathione S-transferase T1-like isoform X1 K00799 84.0 3e-16	110670638 aminomethyltransferase, mitochondrial K00605 112 3e-23	110650987 lysine-specific histone demethylase 1 homolog ... 326 2e-90	110638031 3-methyl-2-oxobutanoate hydroxymethyltransfera... K00606 568 0.0	110656221 transketolase, chloroplastic K00615 471 2e-152	110657339 probable sarcosine oxidase K00306 150 5e-38	110657339 probable sarcosine oxidase K00306 248 2e-74	110673172 primary amine oxidase-like K00276 836 0.0	110632982 L-idonate 5-dehydrogenase-like isoform X1 K00008 90.1 5e-17	110632982 L-idonate 5-dehydrogenase-like isoform X1 K00008 106 8e-23	NA	110670714 selenium-binding protein 2-like K17285 627 0.0	110670638 aminomethyltransferase, mitochondrial K00605 101 1e-19	110644047 12-oxophytodienoate reductase 3 K05894 75.1 3e-11	NA	110670638 aminomethyltransferase, mitochondrial K00605 97.1 3e-18	110670638 aminomethyltransferase, mitochondrial K00605 86.7 6e-15	NA	110660288 lysine-specific demethylase JMJ18 148 2e-33	110672143 lysine-specific demethylase 5C isoform X1 K11446 283 2e-77	110664954 lysine-specific demethylase JMJ706-like isofor... 156 5e-36	110634524 alpha-ketoglutarate-dependent dioxygenase alkB... K10765 133 9e-32	110668584 protein SRG1-like 411 6e-139	110651200 thebaine 6-O-demethylase-like 421 6e-143	NA	110641114 choline monooxygenase, chloroplastic-like isof... K00499 97.8 3e-19	110634660 pectinesterase-like K01051 477 4e-163
				mesc	Manihot esculenta (cassava)	RefSeq	NA	110619816 uncharacterized protein LOC110619816 80.9 8e-16	110619816 uncharacterized protein LOC110619816 80.5 1e-15	NA	110603904 protein TIC 55, chloroplastic 79.3 3e-13	110620441 glutathione S-transferase T1-like K00799 80.1 6e-15	110605214 aminomethyltransferase, mitochondrial K00605 112 3e-23	110615513 lysine-specific histone demethylase 1 homolog... 322 2e-89	110615500 3-methyl-2-oxobutanoate hydroxymethyltransfer... K00606 576 0.0	110614488 transketolase, chloroplastic K00615 476 2e-154	110610511 probable sarcosine oxidase K00306 149 2e-37	110610511 probable sarcosine oxidase K00306 242 4e-72	110601188 primary amine oxidase-like K00276 815 0.0	110618293 L-idonate 5-dehydrogenase-like isoform X1 K00008 94.0 3e-18	110618293 L-idonate 5-dehydrogenase-like isoform X1 K00008 111 2e-24	NA	110624164 selenium-binding protein 2-like K17285 602 0.0	110605214 aminomethyltransferase, mitochondrial K00605 98.2 1e-18	110611951 12-oxophytodienoate reductase 3 K05894 80.1 7e-13	NA	110605214 aminomethyltransferase, mitochondrial K00605 97.4 2e-18	110605214 aminomethyltransferase, mitochondrial K00605 89.0 1e-15	110618115 choline monooxygenase, chloroplastic isoform X1 K00499 70.5 3e-10	110621647 putative lysine-specific demethylase JMJ16 150 4e-34	110627589 lysine-specific demethylase rbr-2 K11446 297 2e-82	110603778 LOW QUALITY PROTEIN	110629077 alpha-ketoglutarate-dependent dioxygenase alk... K10765 129 2e-30	110604655 probable 2-oxoglutarate/Fe(II)-dependent diox... 426 6e-145	110604655 probable 2-oxoglutarate/Fe(II)-dependent diox... 424 4e-144	NA	110618115 choline monooxygenase, chloroplastic isoform X1 K00499 109 2e-23	110626918 pectinesterase-like K01051 494 6e-170
		Willow family		pop	Populus trichocarpa (black cottonwood)	RefSeq	NA	7454492 uncharacterized protein LOC7454492 75.9 6e-14	7454492 uncharacterized protein LOC7454492 75.1 1e-13	NA	7465437 protein TIC 55, chloroplastic 80.9 1e-13	7472773 glutathione S-transferase T1 K00799 80.5 6e-15	18111215 aminomethyltransferase, mitochondrial K00605 113 1e-23	7479699 lysine-specific histone demethylase 1 homolog 3 270 5e-72	7494115 3-methyl-2-oxobutanoate hydroxymethyltransferase... K00606 580 0.0	18105204 transketolase, chloroplastic K00615 483 3e-157	7458724 probable sarcosine oxidase K00306 148 4e-37	7458724 probable sarcosine oxidase K00306 247 4e-74	7474214 primary amine oxidase K00276 808 0.0	7482148 sorbitol dehydrogenase K00008 91.7 2e-17	7481618 L-idonate 5-dehydrogenase K00008 103 7e-22	NA	7495831 selenium-binding protein 1 K17285 619 0.0	18097363 aminomethyltransferase, mitochondrial K00605 105 4e-21	18107699 12-oxophytodienoate reductase 3 K05894 80.9 3e-13	18104316 putative 12-oxophytodienoate reductase 11 K05894 84.3 2e-14	18097363 aminomethyltransferase, mitochondrial K00605 107 1e-21	18111215 aminomethyltransferase, mitochondrial K00605 89.0 1e-15	7485492 choline monooxygenase, chloroplastic K00499 72.8 7e-11	18104088 putative lysine-specific demethylase JMJ16 isof... 158 1e-36	18097038 lysine-specific demethylase 5B isoform X1 K11446 295 2e-81	18095778 lysine-specific demethylase JMJ18 160 9e-37	7496572 alpha-ketoglutarate-dependent dioxygenase alkB K10765 132 2e-31	7478699 protein SRG1 isoform X1 402 1e-135	7459139 protein SRG1 407 2e-137	NA	7485492 choline monooxygenase, chloroplastic K00499 103 2e-21	7471606 pectinesterase K01051 478 1e-163
				peu	Populus euphratica (Euphrates poplar)	RefSeq	NA	105142638 uncharacterized protein LOC105142638 75.1 1e-13	105142638 uncharacterized protein LOC105142638 77.4 2e-14	NA	105134128 protein TIC 55, chloroplastic-like 81.3 9e-14	105129042 glutathione S-transferase T1-like K00799 80.5 6e-15	105141433 aminomethyltransferase, mitochondrial K00605 118 3e-25	105140137 lysine-specific histone demethylase 1 homolog ... 276 4e-74	105134412 3-methyl-2-oxobutanoate hydroxymethyltransfera... K00606 580 0.0	105132364 transketolase, chloroplastic K00615 479 2e-155	105140025 probable sarcosine oxidase K00306 147 8e-37	105130522 probable sarcosine oxidase K00306 249 7e-75	105123583 primary amine oxidase-like K00276 811 0.0	105129614 sorbitol dehydrogenase K00008 91.7 2e-17	105129615 L-idonate 5-dehydrogenase-like K00008 104 4e-22	NA	105110335 selenium-binding protein 1-like K17285 620 0.0	105141433 aminomethyltransferase, mitochondrial K00605 110 1e-22	105114666 12-oxophytodienoate reductase 3-like K05894 80.9 5e-13	105114666 12-oxophytodienoate reductase 3-like K05894 77.8 5e-12	105141433 aminomethyltransferase, mitochondrial K00605 104 1e-20	105113521 aminomethyltransferase, mitochondrial-like K00605 89.7 7e-16	105122571 choline monooxygenase, chloroplastic-like K00499 70.1 4e-10	105135359 putative lysine-specific demethylase JMJ16 iso... 154 2e-35	105124388 lysine-specific demethylase 5B isoform X1 K11446 291 4e-80	105111272 lysine-specific demethylase JMJ18-like 158 2e-36	105123014 alpha-ketoglutarate-dependent dioxygenase alkB K10765 131 3e-31	105111988 protein SRG1-like 397 1e-133	105140424 protein SRG1 401 3e-135	NA	105122571 choline monooxygenase, chloroplastic-like K00499 103 3e-21	105130831 pectinesterase-like K01051 476 5e-163
		Walnut family		jre	Juglans regia (English walnut)	RefSeq	NA	108998526 uncharacterized protein LOC108998526 78.6 6e-15	108998526 uncharacterized protein LOC108998526 73.6 4e-13	NA	108988337 chlorophyllide a oxygenase, chloroplastic isof... K13600 73.2 4e-11	109014457 glutathione S-transferase T1-like K00799 74.3 7e-13	109012562 aminomethyltransferase, mitochondrial-like K00605 107 9e-22	108980161 lysine-specific histone demethylase 1 homolog ... 281 2e-75	108998105 3-methyl-2-oxobutanoate hydroxymethyltransfera... K00606 591 0.0	109011355 transketolase, chloroplastic K00615 479 2e-155	108988729 probable sarcosine oxidase K00306 146 2e-36	108988729 probable sarcosine oxidase K00306 247 3e-74	109005850 primary amine oxidase-like K00276 855 0.0	108998560 L-idonate 5-dehydrogenase-like K00008 94.7 1e-18	108998560 L-idonate 5-dehydrogenase-like K00008 101 3e-21	NA	109008429 selenium-binding protein 2-like K17285 613 0.0	109012601 aminomethyltransferase, mitochondrial K00605 91.7 2e-16	109020871 12-oxophytodienoate reductase 3 K05894 72.8 2e-10	109002614 putative 12-oxophytodienoate reductase 11 K05894 77.8 3e-12	109012562 aminomethyltransferase, mitochondrial-like K00605 94.7 2e-17	109012562 aminomethyltransferase, mitochondrial-like K00605 88.6 1e-15	NA	108997867 putative lysine-specific demethylase JMJ16 157 3e-36	108984403 lysine-specific demethylase 5B-B isoform X1 K11446 301 1e-83	108980505 lysine-specific demethylase JMJ706-like 157 4e-37	109003185 alpha-ketoglutarate-dependent dioxygenase alkB... K10765 120 2e-27	108998056 protein SRG1-like isoform X1 405 1e-136	108998056 protein SRG1-like isoform X1 404 3e-136	NA	108980718 choline monooxygenase, chloroplastic isoform X1 K00499 90.1 1e-16	109004989 pectinesterase-like K01051 486 9e-167
		Beech family		qsu	Quercus suber (cork oak)	RefSeq	NA	112004373 uncharacterized protein LOC112004373 72.0 1e-12	112004373 uncharacterized protein LOC112004373 79.0 6e-15	NA	112039173 protein TIC 55, chloroplastic 75.9 5e-12	112005234 glutathione S-transferase T1 K00799 78.6 2e-14	112014379 probable aminomethyltransferase, mitochondrial K00605 132 7e-30	112013358 lysine-specific histone demethylase 2-like 285 5e-78	111983705 3-methyl-2-oxobutanoate hydroxymethyltransfera... K00606 583 0.0	112009536 dihydroxyacetone synthase-like K17100 807 0.0	112007585 probable sarcosine oxidase K00306 149 2e-37	112007585 probable sarcosine oxidase K00306 236 6e-70	112020846 primary amine oxidase-like K00276 843 0.0	111989892 uncharacterized protein LOC111989892 245 2e-73	111989892 uncharacterized protein LOC111989892 389 9e-130	112013617 hydroxyacid-oxoacid transhydrogenase, mitochon... K11173 115 4e-25	112004189 selenium-binding protein 1-like K17285 609 0.0	112031672 aminomethyltransferase, mitochondrial K00605 97.1 3e-18	111983330 putative NADPH dehydrogenase C23G7.10c 105 7e-21	112018985 NADPH dehydrogenase afvA-like 107 2e-21	112031672 aminomethyltransferase, mitochondrial K00605 95.9 6e-18	112031672 aminomethyltransferase, mitochondrial K00605 90.5 3e-16	NA	112018871 uncharacterized protein LOC112018871 295 1e-81	112036450 lysine-specific demethylase 5A K11446 288 2e-79	112033268 uncharacterized protein LOC112033268 246 2e-64	112001542 alpha-ketoglutarate-dependent dioxygenase alkB K10765 137 2e-33	112039389 protein SRG1-like 409 2e-138	112039389 protein SRG1-like 403 6e-136	112009457 jmjC domain-containing histone demethylation p... K10276 201 4e-52	112017484 choline monooxygenase, chloroplastic K00499 99.4 5e-20	112001803 pectinesterase-like K01051 442 1e-149
		Grape family		vvi	Vitis vinifera (wine grape)	RefSeq	NA	NA	NA	NA	100259354 protein TIC 55, chloroplastic 74.7 1e-11	100242689 glutathione S-transferase T1 K00799 82.8 1e-15	100250401 aminomethyltransferase, mitochondrial K00605 107 7e-22	100255769 lysine-specific histone demethylase 1 homolog 3 338 8e-95	100251716 3-methyl-2-oxobutanoate hydroxymethyltransfera... K00606 593 0.0	100248004 transketolase, chloroplastic K00615 464 4e-150	100265832 probable sarcosine oxidase K00306 153 6e-39	100265832 probable sarcosine oxidase K00306 218 3e-63	100244323 primary amine oxidase K00276 842 0.0	100232980 L-idonate dehydrogenase K19635 99.0 4e-20	100232980 L-idonate dehydrogenase K19635 105 3e-22	NA	100265737 selenium-binding protein 1 K17285 619 0.0	100250401 aminomethyltransferase, mitochondrial K00605 90.9 4e-16	NA	100250034 putative 12-oxophytodienoate reductase 11 K05894 78.2 3e-12	100250401 aminomethyltransferase, mitochondrial K00605 96.3 5e-18	100250401 aminomethyltransferase, mitochondrial K00605 86.3 1e-14	NA	100243365 putative lysine-specific demethylase JMJ16 156 4e-36	100261599 lysine-specific demethylase 5B K11446 251 7e-67	100261453 lysine-specific demethylase JMJ706-like 158 5e-37	100243727 alpha-ketoglutarate-dependent dioxygenase alkB K10765 129 3e-30	100259799 protein SRG1 407 1e-137	100259799 protein SRG1 405 8e-137	NA	100256530 choline monooxygenase, chloroplastic K00499 96.7 8e-19	104880619 pectinesterase K01051 478 1e-163
[truncated: 6,325 more rows]

## Sheet: KEGG Formaldehyde_1
	Gene (31)	Formaldehyde activating enzyme (FAE)	6-Phospho 3-hexuloisomerase (PHI)	3-Hexulose-6-phosphate synthase (HPS)	Formylmethanofuran dehydrogenase (HFD)	Methylxanthine demethylase	Dichloromethane dehalgenase	Gly cleavage	Phosphoenolpyruvate carboxylase	Formaldehyde transketolase	N-methyl-aa-oxidase	Sarcosine oxidase	Primary amine oxidase	Formaldehyde dehydrogenase (FDH)	Alcohol dehydrogenase (ADH)	Formaldehyde dismutase	Methanethiol oxidase	Sarcosine dehydrogenase	Trimethylamine dehydrogenase	Dimethylamine dehydrogenase	Methylamine oxidase	Aminomethyl transferase	Methane sulfonate mono oxygenase	Histone lysine methyl transferase	Lysine demethylase	Lysine demethylase 4c	Alkylated DNA repair (Alkylation B; AlkB)	Cadaline o demethylase	Debaine o demethylase	Benzoate dioxygenase	Histone demethylase 1A	Pectin Methylesterase
	Land Plants (28)	O	P	P	O	P	P	P	P	P	P	P	P	P	P	O	P	P	P	P	P	P	P	P	P	P	P	P	P	P	P	P
	Animals (16)	O	O	O	O	O	P	P	O	P	P	P	P	O	O	P	P	P	O	O	P	P	O	P	P	P	P	O	O	O	P	O
	Algae (18)	O	O	O	O	P	O	P	P	P	P	P	P	P	P	P	P	P	O	O	P	P	O	P	P	P	O	O	O	O	P	O
	Bacteria (19)	O	O	O	O	P	O	P	P	P	P	P	P	P	P	P	O	P	P	P	P	P	P	O	O	O	P	P	O	P	O	O
	Archaea (13)	P	P	P	P	O	O	P	P	O	O	P	O	P	P	P	O	P	O	O	P	P	O	O	O	O	O	O	O	O	O	O

## Sheet: KEGG MG
Category				Organisms		Source	Aldose reductase	DKFP synthase	Glycerol Dehydrogenase	Glyoxylate reductase	Lactoylglutathione lyase	Methylglyoxal reductase	Methylglyoxal synthase	Monoamine oxidase	Primary-amine oxidase
[truncated: 6,630 more rows]

## Sheet: KEGG MG_1
	Aldose reductase	DKFP synthase	Glycerol Dehydrogenase	Glyoxylate reductase	Lactoylglutathione lyase	Methylglyoxal reductase	Methylglyoxal synthase	Monoamine oxidase	Primary-amine oxidase
[truncated: 5 more rows]

[truncated: 2 more sheets: KEGG Pectin, KEGG Pectin_1]
